# Supplementary material for: Melanoma vaccines: current R&D landscape, translational hurdles, and future outlook—a perspective drawn from 442 clinical trials
Source: Front Immunol. 2026 Jan 19;16:1698503. doi: 10.3389/fimmu.2025.1698503 (PMC12862056; doi:10.3389/fimmu.2025.1698503)
Supplement: Supplementary file 2 [file Table2.xlsx]

## Sheet: Results
Trial ID	Protocol/Trial ID	Trial Title	Trial Phase	Trial Status	Therapeutic Area	Disease	Patient Segment	MeSH Term	Record Type	Sponsor/Collaborator	Sponsor/Collaborator Role	Sponsor/Collaborator Type	Sponsor/Collaborator: Parent HQ Country	Sponsor/Collaborator: Parent HQ State	Sponsor/Collaborator: Parent HQ City	Sponsor/Collaborator: Parent HQ Postal Code	Primary Tested Drug	Primary Tested Drug: Mechanism Of Action	Primary Tested Drug: Target	Primary Tested Drug: Therapeutic Class	Primary Tested Drug: Drug Type	Other Tested Drug	Other Tested Drug: Mechanism Of Action	Other Tested Drug: Target	Other Tested Drug: Therapeutic Class	Other Tested Drug: Drug Type	Oncology Biomarker	Oncology Biomarker Common Use(s)	Trial Objective	Primary Endpoint	Primary Endpoint Group	Primary Endpoint Details	Secondary/Other Endpoint	Secondary/Other Endpoint Group	Secondary/Other Endpoint Details	Start Date	Start Date Type	Enrollment Duration (Mos.)	Enrollment Duration Type	Enrollment Close Date	Enrollment Close Date Type	Treatment Duration (Mos.)	Treatment Duration Type	Primary Completion Date	Primary Completion Date Type	Full Completion Date	Full Completion Date Type	Primary Endpoints Reported Date	Primary Endpoints Reported Date Type
577604	ChiCTR2500102805 CTR20251935 RGL-270-101 TrialTroveID-577604	An open, multi-center phase I clinical study to evaluate the safety, tolerance, pharmacokinetics and immunogenicity of personalized new antigen RGL-270 single drug and combined with adebelimab in patients at high risk of recurrence after radical treatment of malignant solid tumors	I	Planned	Oncology	Oncology: Bladder; Oncology: Colorectal; Oncology: Esophageal; Oncology: Gastric; Oncology: Liver; Oncology: Lung, Non-Small Cell; Oncology: Lung, Small Cell; Oncology: Melanoma; Oncology: Neuroendocrine; Oncology: Pancreas; Oncology: Renal; Oncology: Unspecified Solid Tumor	(N/A); Adjuvant; Limited; Line of therapy N/A; MSS/pMMR; Pulmonary; Second line; Stage I; Stage II; Stage III; Stage IV	Carcinoma, Non-Small-Cell Lung; Carcinoma, Renal Cell; Colorectal Neoplasms; Esophageal Neoplasms; Kidney Neoplasms; Liver Neoplasms; Melanoma; Neuroendocrine Tumors; Pancreatic Neoplasms; Small Cell Lung Carcinoma; Stomach Neoplasms; Urethral Neoplasms; Urinary Bladder Neoplasms; Wilms Tumor	Trialtrove	Fudan University - Shanghai, China Shanghai Regenelead Therapies Co.	Sponsor Sponsor	Academic Industry, all other pharma	China		Shanghai		personalized mRNA tumour vaccine, Nanjing Tianyinshan Hospital	Immunostimulant; Immuno-oncology therapy	Unspecified	Anticancer, immunological; Anticancer, vaccine	Biological > Nucleic acid > Nucleic acid technology type > RNA > Messenger RNA; Biological > Vaccine > Anticancer, vaccine	adebrelimab	PD-L1 antagonist; Immuno-oncology therapy; Immune checkpoint inhibitor	CD274 molecule	Anticancer, immunological	Biological > Protein > Antibody > Humanized monoclonal antibody; Biological > Protein > Antibody > Monoclonal antibody, other; Reformulation	albumin; ALK; BRAF; BRAF V600E; CAGE1; EGFR L858R; GPT	Companion Diagnosis; Diagnostic; Predictive; Predisposing; Prognostic	To Evaluate the safety and tolerance of RGL-270 monotherapy and combined with adebelimab in patients at high risk of recurrence after radical treatment of malignant solid tumors, determine the maximum tolerated dose (MTD) of RGL-270 monotherapy or the maximum dose (MAD) in the case of not reaching MTD), and determine the recommended extended dose (RDE) of RGL-270 combined with addebilimab treatme…	Recurrence Safety and Tolerability	Efficacy > Clinical Response/Remission Safety/Toxicity > Safety/Tolerability	Primary indicator Safety and tolerance of RGL-270 monodrug and combined with adbelimab in patients at high risk of recurrence after radical treatment of malignant solid tumors Primary endpoint and evaluation time Serial number index Evaluation time End point selection 1 To evaluate the safety and tolerability of RGL-270 alone or in combination with adebelimumab in patients with high risk of recur…	Immunogenicity (other timeframe) Immunogenicity Recurrence Safety and Tolerability	Efficacy > Immunological Response Safety/Toxicity > Adverse Drug Reactions Efficacy > Clinical Response/Remission Safety/Toxicity > Safety/Tolerability	Secondary indicator Pharmacokinetics (PK) characteristics of RGL-270 monodrug and combined with adbelimab Immunogenicity of RGL-270 and/or immunogenicity of adebelimab Preliminary efficacy of RGL-270 monotherapy and combined adebelimab in patients with high risk of recurrence after radical treatment of malignant solid tumors Secondary endpoints and evaluation time Serial number index Evaluation t…	2025-05-22	Anticipated	9.27	Anticipated	2026-02-28	Anticipated	10.06	Anticipated	2026-12-31	Anticipated
574647	INTerpath-012 NCT06961006 TrialTroveID-574647 U1111-1290-3969 V940-012	A Phase II, Randomized, Double-Blind, Placebo- and Active-Comparator-Controlled Clinical Study of V940 (mRNA-4157) Plus Pembrolizumab Versus Placebo Plus Pembrolizumab in Participants With First-Line Advanced Melanoma (INTerpath-012)	II	Open	Oncology	Oncology: Melanoma	First line; PD-1 Naive; PD-1 Refractory; PD-L1 Naive; PD-L1 Refractory; Stage III; Stage IV	Melanoma	Trialtrove	Merck & Co./Merck Sharp & Dohme (MSD)	Sponsor	Industry, Top 20 Pharma	United States	NJ	Rahway	07065	intismeran autogene	Immunostimulant; Lymphocyte stimulant; Immuno-oncology therapy	Unspecified	Anticancer, immunological; Anticancer, vaccine	Biological > Nucleic acid; Biological > Nucleic acid > Nucleic acid technology type > RNA > Messenger RNA; Biological > Nucleic acid > Nucleic acid, vector type > Non-viral vector > Chemicals/lipids; Biological > Vaccine > Anticancer, vaccine	pembrolizumab	PD-1 antagonist; Immuno-oncology therapy; Immune checkpoint inhibitor	programmed cell death 1	Anticancer, immunological	Biological > Protein > Antibody > Humanized monoclonal antibody	BRAF; EPO; PDCD1; TNF; TNFRSF9	Diagnostic; Predictive; Predisposing; Prognostic	The goal of this study is to learn if people who receive V940 with pembrolizumab live longer without the cancer growing or spreading than people who receive placebo with pembrolizumab. A placebo looks like the study treatment but has no study treatment in it. Using a placebo helps researchers better understand the effects of a study treatment.	Progression-free survival Progressive disease rate Response evaluation criteria in solid tumors	Efficacy > Survival Efficacy > Clinical Response/Progression Efficacy > Clinical Response/Remission	Primary outcomes: Progression-free Survival (PFS) [Time Frame: Up to approximately 36 months] PFS is defined as the time from randomization to the first documented disease progression per Response Criteria in Solid Tumors Version 1.1 (RECIST 1.1) by investigator assessment or death due to any cause, whichever occurs first. Progressive disease (PD) is defined as ≥20% increase in the sum of diamete…	Adverse Events Complete response Duration of overall response Overall response rate - duration Overall response rate Overall survival Partial response Progressive disease rate Response evaluation criteria in solid tumors	Safety/Toxicity > Adverse Drug Reactions Efficacy > Clinical Response/Remission Efficacy > Clinical Response/Duration Efficacy > Clinical Response/Remission Efficacy > Clinical Response/Remission Efficacy > Survival Efficacy > Clinical Response/Remission Efficacy > Clinical Response/Progression Efficacy > Clinical Response/Remission	Secondary outcomes: Objective Response Rate (ORR) [Time Frame: Up to approximately 6 years] ORR is defined as the percentage of participants with Complete Response (CR: disappearance of all target lesions) or Partial Response (PR: at least a 30% decrease in the sum of diameters of target lesions) per RECIST 1.1. The percentage of participants who experience CR or PR per RECIST 1.1 as assessed by …	2025-05-29	Actual							2028-07-22	Anticipated	2031-09-05	Anticipated
572537	IMA203-102 NCT06946225 TrialTroveID-572537	A First-in-human, Open-label Trial to Evaluate the Combination of ACTengine® IMA203 With mRNA-4203 in Previously Treated, Unresectable or Metastatic Cutaneous Melanoma or Synovial Sarcoma Patients (ACTengine® IMA203-102)	I	Planned	Oncology	Oncology: Melanoma; Oncology: Soft Tissue Sarcoma	PD-1 Refractory; Second line; Stage IV; Unresectable	Fibrosarcoma; Leiomyosarcoma; Liposarcoma; Melanoma; Melanoma, Cutaneous Malignant; Rhabdomyosarcoma; Sarcoma; Sarcoma, Synovial; Skin Neoplasms; Synovial Sarcoma	Trialtrove	immatics biotechnologies Moderna {Moderna Therapeutics}	Sponsor Collaborator	Industry, all other pharma Industry, all other pharma	Germany United States	MA	Tuebingen Cambridge	72076 02139	IMA-203 mRNA-4203	T cell stimulant; Immuno-oncology therapy Immunostimulant; T cell stimulant; Immuno-oncology therapy	preferentially expressed antigen in melanoma preferentially expressed antigen in melanoma	Anticancer, immunological Anticancer, immunological	Biological > Cellular > Cell origin > Autologous; Biological > Cellular > Cell technology type > T cell receptor > TCR-T cell; Biological > Cellular > Cell type > Blood cell > Leukocyte > Lymphocyte > T cell; Biological > Gene therapy; Biological > Nucleic acid > Nucleic acid, vector type > Viral vector > Lentivirus Biological > Nucleic acid > Nucleic acid technology type > RNA > Messenger RNA; B…								This purpose of this clinical trial is to evaluate the safety, tolerability and anti-tumor activity of IMA203 in combination with different doses of mRNA-4203. The trial includes participants with previously treated unresectable or metastatic cutaneous melanoma (CM) or synovial sarcoma (SS).	Adverse Events Dose-limiting toxicities Maximum tolerated dose Safety and Tolerability Serious Adverse Event Treatment Emergent Adverse Events Vital signs	Safety/Toxicity > Adverse Drug Reactions Safety/Toxicity > Safety/Tolerability Safety/Toxicity > Safety/Tolerability Safety/Toxicity > Safety/Tolerability Safety/Toxicity > Serious Adverse Events Safety/Toxicity > Adverse Drug Reactions Safety/Toxicity > Serious Adverse Events	Number of participants with dose-limiting toxicities (DLTs) Number of DLTs will be used to determine the maximum tolerated dose (MTD) and/or recommended dose for extension (RDE) after treatment with IMA203 product in combination with mRNA-4203 [Time Frame: one year post infusion of IMA203] Number of treatment emergent adverse events (AEs), AEs of special interest, serious AEs (SAEs), changes in l…	Clinical benefit rate Complete response Duration of overall response Overall response rate - duration Overall response rate Partial response Progression-free survival Response evaluation criteria in solid tumors Stable Disease Tumor control rate	Efficacy > Clinical Response/Remission Efficacy > Clinical Response/Remission Efficacy > Clinical Response/Duration Efficacy > Clinical Response/Remission Efficacy > Clinical Response/Remission Efficacy > Clinical Response/Remission Efficacy > Survival Efficacy > Clinical Response/Remission Efficacy > Clinical Response/Remission Efficacy > Clinical Response/Remission	Objective response rate (ORR) [Time Frame: one year post infusion of IMA203] complete response (CR) and partial response (PR) based on best overall response (BOR), locally assessed using Response Evaluation Criteria in Solid Tumors (RECIST) v1.1 Duration of response (DOR) [Time Frame: one year post infusion of IMA203] CR and PR, locally assessed using RECIST v1.1 Disease control rate (DCR) [Time …	2025-08-01	Anticipated							2029-08-01	Anticipated	2029-08-01	Anticipated
561758	2024-2435 NCT06878612 TrialTroveID-561758	A Clinical Trial to Evaluate the Safety, Tolerability, and Preliminary Antitumor Activity of a Polyphenol Whole Tumor Cell Vaccine in Patients With Advanced Malignant Solid Tumors	I	Open	Oncology	Oncology: Head/Neck; Oncology: Melanoma; Oncology: Soft Tissue Sarcoma; Oncology: Unspecified Solid Tumor	Fourth line or greater; Second line; Stage III; Stage IV; Third line; Unresectable	Fibrosarcoma; Head and Neck Neoplasms; Leiomyosarcoma; Liposarcoma; Melanoma; Neoplasms; Rhabdomyosarcoma; Sarcoma; Synovial Sarcoma	Trialtrove	(Other Hospital/Academic/Medical Center)	Sponsor	Academic					polyphenol whole tumor cell vaccine, Unspecified	Immunostimulant; Immuno-oncology therapy	Unspecified	Anticancer, immunological; Anticancer, vaccine	Biological > Vaccine > Anticancer, vaccine						BRAF; GPT; NRAS	Diagnostic; Predictive; Predisposing; Prognostic	This project intends to carry out phase I clinical studies on the basis of the previous work, initially exploring the possible effective dose, evaluating its safety and tolerability, with a view to achieving long-term control of the disease, which is expected to provide more options for the treatment of patients with advanced malignant solid tumors. The development of this project will provide ne…	Alanine aminotransferase (ALT) response Aspartate aminotransferase level Bilirubin Dose-limiting toxicities Liver function Nausea Neutropenia Safety and Tolerability Vomiting	Efficacy > Laboratory Measurements (Efficacy) Efficacy > Laboratory Measurements (Efficacy) Efficacy > Laboratory Measurements (Efficacy) Safety/Toxicity > Safety/Tolerability Safety/Toxicity > Laboratory Measurements (Safety/Toxicity) Safety/Toxicity > Adverse Drug Reactions Safety/Toxicity > Adverse Drug Reactions Safety/Toxicity > Safety/Tolerability Safety/Toxicity > Adverse Drug Reactions	Primary Outcome Measures Safety and tolerability. [Time Frame: From the time of the first dose to 14 days after the last vaccination.] DLT was defined as a therapeutic drug-related TEAE or clinically significant abnormal laboratory test occurring during the DLT observation period as follows:1) Hematologic toxicity:① ≥ grade 4 neutropenia lasting more than 5 days (after symptomatic treatment);② ≥ …	Complete response Overall response rate Overall survival Partial response Progression-free survival Progressive disease rate	Efficacy > Clinical Response/Remission Efficacy > Clinical Response/Remission Efficacy > Survival Efficacy > Clinical Response/Remission Efficacy > Survival Efficacy > Clinical Response/Progression	Secondary Outcome Measures Objective Response Rate(ORR) [Time Frame: From the time when the patients were enrolled in the study to the whole study completion, an average of 1 year.] It refers to the proportion of patients whose tumors have shrunk to a certain extent and remained so for a certain period of time. It is a direct indicator to measure the anti-tumor activity of drugs.It is usually cal…	2025-04-21	Actual							2026-08-31	Anticipated	2026-12-31	Anticipated
548914	GIMI-IRB-24004 NCT06739226 TrialTroveID-548914	Combination of CARTs, CTLs and DC Vaccines Targeting Melanoma	I/II	Open	Oncology	Oncology: Melanoma	First line; Stage IV	Melanoma	Trialtrove	Shenzhen Geno-Immune Medical Institute	Sponsor	Industry, all other pharma	China		Shenzhen City		CAR-T/CTL + DCvac, Shenzhen Geno-Immune Medical Institute	Immunostimulant; T cell stimulant; Immuno-oncology therapy	Unspecified	Anticancer, immunological; Anticancer, vaccine	Biological > Cellular > Cell origin; Biological > Cellular > Cell technology type > Chimaeric antigen receptor > CAR-T cell; Biological > Cellular > Cell type > Blood cell > Leukocyte > Lymphocyte > T cell; Biological > Gene therapy; Biological > Nucleic acid > Nucleic acid, vector type; Biological > Vaccine > Anticancer, vaccine						CD86; PLP2; PMEL; SGCG	Diagnostic; Predictive; Predisposing; Prognostic	The purpose of this study is to assess the feasibility, safety and efficacy of combination immunotherapy based on CAR T cells, cytotoxic T lymphocytes (CTLs), and dendritic cell (DC) vaccines modified with GM-CSF and B7-2 (CD86) against melanoma, which targets CAR T specific surface antigens such as GD2, CTL specific antigens such as MAGE-A4, gp100 and a pool of melanoma specific antigens present…	Adverse Events NCI-CTC scale	Safety/Toxicity > Adverse Drug Reactions Safety/Toxicity > Side Effects	Number of patients with adverse events [Time Frame: 1 year] The toxicity profile of CAR T, CTL or DCvac is determined by Common Toxicity Criteria for Adverse Effects version 4.0	Complete response Immune Response Immunogenicity (other timeframe) Overall survival Progression-free survival	Efficacy > Clinical Response/Remission Efficacy > Clinical Response/Remission Efficacy > Immunological Response Efficacy > Survival Efficacy > Survival	Anti-tumor effects [Time Frame: 1 year] Disease status is defined by the measurement of biochemical markers and image scan, and the outcome of treatment is classified as Complete Response/remission (CR), Very Good Partial Response/remission (VGPR), etc. The expansion and persistency of antigen-specific CAR T cells [Time Frame: 1 year] The investigators will monitor the expansion and functional pe…	2024-12-10	Anticipated							2028-10-31	Anticipated	2029-10-31	Anticipated
526403	TrialTroveID-526403	A Clinical Phase II/III Study of iSCIB1+ in Patients with Advanced Melanoma	II/III	Planned	Oncology	Oncology: Melanoma	Line of therapy N/A; Stage III; Stage IV	Melanoma	Trialtrove	Scancell	Sponsor	Industry, all other pharma	United Kingdom		Oxford	OX4 4GP	iSCIB-1+	Immunostimulant; Monophenol monooxygenase inhibitor; Immuno-oncology therapy	dopachrome tautomerase	Anticancer, immunological; Anticancer, vaccine	Biological > Nucleic acid; Biological > Nucleic acid > Nucleic acid, vector type > Non-viral vector; Biological > Vaccine > Anticancer, vaccine; Biological > Vaccine > Recombinant vaccine								To evaluate iSCIB1+ in patients with advanced melanoma							2024-12-01	Anticipated
505762	TrialTroveID-505762	A Clinical Study of IMNN-201 in Patients with Melanoma	I	Planned	Oncology	Oncology: Melanoma	(N/A); Line of therapy N/A	Melanoma	Trialtrove	Imunon {Celsion}	Sponsor	Industry, all other pharma	United States		Lawrenceville	08648	IMNN-201	Immunostimulant; Immuno-oncology therapy	Unspecified	Anticancer, immunological; Anticancer, vaccine	Biological > Vaccine > Anticancer, vaccine								To evaluate IMNN-201 in Patients with Melanoma			N/A				2024-12-01	Anticipated
494125	NCT06152367 TrialTroveID-494125 UCHD04T2026	Phase I/II Trial In Stage III/IV Malignant Melanoma Using Autologous Dendritic Cells Loaded With Tumor Cell Lysates And Low Doses Of Proleukin	I/II	Completed	Oncology	Oncology: Melanoma; Oncology: Metastatic Cancer	Bone mets; Line of therapy N/A; Other mets; Stage III; Stage IV	Melanoma; Neoplasm Metastasis; Skin Neoplasms	Trialtrove	(Other Hospital/Academic/Medical Center)	Sponsor	Academic					aldesleukin autologous tumor lysate loaded XP-DC vaccine	Interleukin 2 agonist; Immunostimulant; T cell stimulant Immunostimulant	interleukin 2 receptor subunit alpha	Anticancer, immunological; Cytokine; Immunostimulant, other; Neuroprotective Anticancer, vaccine	Biological > Protein; Biological > Protein > Recombinant protein > Recombinant interleukin Biological > Vaccine > Anticancer, vaccine; Small molecule > Synthetic small molecule						CD4; FCGR2A; FCGR2B; IL2; TNF	Diagnostic; Predictive; Predisposing; Prognostic	Implementing this protocol has its ethical justification in that patients with metastatic melanoma, once tumor invasion has reached beyond the lymph node barrier, cannot possibly be treated satisfactorily with traditional surgery methods, radiotherapy, or conventional available chemotherapy. The disseminated tumor is refractory to all standard treatments. Almost 100% of patients who develop dista…	Adverse Events Common Terminology Criteria for Adverse Events Immune Response Immunogenicity (other timeframe) Safety and Tolerability Treatment Emergent Adverse Events	Safety/Toxicity > Adverse Drug Reactions Safety/Toxicity > Adverse Drug Reactions Efficacy > Clinical Response/Remission Efficacy > Immunological Response Safety/Toxicity > Safety/Tolerability Safety/Toxicity > Adverse Drug Reactions	Primary Outcome Measures : Incidence of treatment-emergent adverse events [safety and tolerability] [Time Frame: Every four weeks the first year after treatment. Every two months during the second year after treatment.] Safety in administering dendritic cell preparations; Toxicity will be evaluated during every immunization and DTH test, using the NCI Common Terminology Criteria for Adverse Event…	EORTC Quality of Life Questionnaire Global health status Karnofsky Performance Scale Overall response rate Overall survival Progression-free survival Progressive disease rate Quality of Life Recurrence Stable Disease	Efficacy > Health-Related Quality Of Life (Patient Reported Outcomes) (Efficacy) HEOR > Health-Related Quality Of Life Efficacy > Patient Assessment Instruments (Efficacy) Efficacy > Clinical Response/Remission Efficacy > Survival Efficacy > Survival Efficacy > Clinical Response/Progression HEOR > Health-Related Quality Of Life Efficacy > Clinical Response/Remission Efficacy > Clinical Response/R…	Secondary Outcome Measures : Overall survival [Time Frame: Every four weeks the first year after treatment. Every two months during the second year after treatment.] Post-vaccination OS will be defined as the mean time that patients are still alive after the first vaccine dose injection using Kaplan-Meier survival analysis. Progression-free survival [Time Frame: Every four weeks the first year af…	2001-01-30	Actual							2004-10-09	Actual	2004-10-09	Actual
488199	CTR20233158 INEO-P01-1 TrialTroveID-488199	A phase I clinical study to evaluate the safety, tolerability and preliminary efficacy of P01 for injection as postoperative adjuvant therapy in patients with high risk of recurrence after radical resection of solid tumors.	I	Open	Oncology	Oncology: Bile Duct (Cholangiocarcinoma); Oncology: Esophageal; Oncology: Gastric; Oncology: Liver; Oncology: Melanoma; Oncology: Pancreas; Oncology: Small Intestine	(N/A); Adjuvant; Stage I; Stage II; Stage III	Bile Duct Neoplasms; Cholangiocarcinoma; Esophageal Neoplasms; Intestinal Neoplasms; Liver Neoplasms; Melanoma; Pancreatic Neoplasms; Stomach Neoplasms	Trialtrove	Hangzhou Neoantigen Therapeutics Co.	Sponsor	Industry, all other pharma	China		Hangzhou		neoantigen peptides, Hangzhou Neoantigen Therapeutics	Immunostimulant; Immuno-oncology therapy	Unspecified	Anticancer, immunological; Anticancer, vaccine	Biological > Peptide; Biological > Vaccine > Anticancer, vaccine	GM-CSF, unspecified	Granulocyte macrophage colony stimulating factor agonist		Anticancer, immunological; Cytokine	Biological > Protein > Recombinant protein > Recombinant growth factor	GPT	Predisposing; Prognostic	To evaluate the safety and tolerability of P01 for injection in postoperative adjuvant therapy in patients with high risk of recurrence after radical surgery for solid tumors.	Adverse Events Dose-limiting toxicities Safety and Tolerability	Safety/Toxicity > Adverse Drug Reactions Safety/Toxicity > Safety/Tolerability Safety/Toxicity > Safety/Tolerability	Primary endpoints and evaluation time serial number index Evaluation time End point indicator selection 1 Occurrence of dose-limiting toxicities (DLT) From the first dose to 30 days after the fifth dose (±2 days) security indicators 2 Safety and Tolerability Evaluation: All Adverse Events (AEs) From the first dose to 21 days after the last dose security indicators	Disease-free survival Immune Response Immunogenicity (other timeframe) Immunogenicity Overall survival Recurrence Safety and Tolerability	Efficacy > Survival Efficacy > Clinical Response/Remission Efficacy > Immunological Response Safety/Toxicity > Adverse Drug Reactions Efficacy > Survival Efficacy > Clinical Response/Remission Safety/Toxicity > Safety/Tolerability	Secondary purpose: To evaluate the immunogenicity and preliminary effectiveness of P01 for injection in the adjuvant treatment of patients with high risk of recurrence after radical surgery for solid tumors. Exploratory purpose: To explore the pharmacodynamic characteristics of P01 for injection in patients with high risk of recurrence after radical surgery for solid tumors. Secondary endpoints a…	2024-01-23	Actual
476543	2023-0399 24-045 853991 EUCT number: 2023-503652-27-00 INTerpath-001 jRCT2041230169 NCT05933577 s23-00520 TrialTroveID-476543 U1111-1287-6366 V940-001	A Phase III, Randomized, Double-Blind, Placebo- and Active-Comparator-Controlled Clinical Study of Adjuvant V940 (mRNA-4157) Plus Pembrolizumab Versus Adjuvant Placebo Plus Pembrolizumab in Participants With High-Risk Stage II-IV Melanoma (INTerpath-001)	III	Closed	Oncology	Oncology: Melanoma	Adjuvant; First line; PD-1 Naive; PD-L1 Naive; Stage II; Stage III; Stage IV	Melanoma	Trialtrove	Merck & Co./Merck Sharp & Dohme (MSD) Moderna	Sponsor Collaborator	Industry, Top 20 Pharma Industry, all other pharma	United States United States	NJ MA	Rahway Cambridge	07065 02139	intismeran autogene	Immunostimulant; Lymphocyte stimulant; Immuno-oncology therapy	Unspecified	Anticancer, immunological; Anticancer, vaccine	Biological > Nucleic acid; Biological > Nucleic acid > Nucleic acid technology type > RNA > Messenger RNA; Biological > Nucleic acid > Nucleic acid, vector type > Non-viral vector > Chemicals/lipids; Biological > Vaccine > Anticancer, vaccine	pembrolizumab	PD-1 antagonist; Immuno-oncology therapy; Immune checkpoint inhibitor	programmed cell death 1	Anticancer, immunological	Biological > Protein > Antibody > Humanized monoclonal antibody	ITGBL1; TNFRSF9	Diagnostic; Predictive; Prognostic	To evaluate the V940 which is an individualized neoantigen therapy (INT; formerly, called messenger ribonucleic acid [mRNA]-4157) with pembrolizumab (MK-3475) is safe and prevents cancer from returning in people with high-risk melanoma. To evaluate the safety and efficacy of V940 (mRNA-4157) in combination with KEYTRUDA in people with resected high-risk (Stage IIB-IV) melanoma compared to KEYTRUD…	Disease-free survival	Efficacy > Survival	Recurrence-Free Survival (RFS) [Time Frame: Up to approximately 74 months] RFS is defined as the length of time from when the participant starts the study until either the cancer comes back, or the cancer spreads as assessed by the investigator, or death due to any cause. The primary endpoint of the study is recurrence-free survival (RFS). The primary end point is RFS by investigator review. To c…	Adverse Events Common Terminology Criteria for Adverse Events Disease-free survival EORTC Quality of Life Questionnaire Global health status Magnetic Resonance Imaging Metastasis-free survival Overall survival Pregnancy (contraceptive failure) Quality of Life Safety and Tolerability Serious Adverse Event	Safety/Toxicity > Adverse Drug Reactions Safety/Toxicity > Adverse Drug Reactions Efficacy > Survival Efficacy > Health-Related Quality Of Life (Patient Reported Outcomes) (Efficacy) HEOR > Health-Related Quality Of Life Efficacy > Imaging Efficacy > Survival Efficacy > Survival Efficacy > Clinical Failure (Efficacy) HEOR > Health-Related Quality Of Life Safety/Toxicity > Safety/Tolerability Safe…	Distant Metastasis-Free Survival (DMFS) [Time Frame: Up to approximately 85 months] DMFS is the length of time from when the participant starts the study until either the cancer spreads from where it started to other parts of the body as assessed by the investigator, or death due to any cause. Overall-Survival (OS) [Time Frame: Up to approximately 85 months] OS is the length of time that people a…	2023-07-19	Actual	15.38	Actual	2024-10-29	Actual	59.93	Anticipated	2029-10-26	Anticipated	2030-09-26	Anticipated
474689	23-098 NCT05912244 TrialTroveID-474689	A Phase II Study of IO102/IO103 and Nivolumab-relatlimab Fixed Dose Combination in Untreated, Unresectable Stage III/IV Melanoma	II	Open	Oncology	Oncology: Melanoma	Adjuvant; BRAF; Neoadjuvant; Stage III; Stage IV	Melanoma	Trialtrove	Memorial Sloan-Kettering Cancer Center IO Biotech	Sponsor Collaborator	Academic Industry, all other pharma	Denmark		Copenhagen	DK-2200	IO-102 + IO-103	Immunostimulant; PD-L1 antagonist; Indoleamine 2,3-dioxygenase inhibitor; Immuno-oncology therapy; Immune checkpoint inhibitor	CD274 molecule; indoleamine 2,3-dioxygenase 1	Anticancer, immunological; Anticancer, vaccine	Biological > Vaccine > Anticancer, vaccine	nivolumab relatlimab	PD-1 antagonist; Immuno-oncology therapy; Immune checkpoint inhibitor Lymphocyte-activation gene 3 antagonist; Immuno-oncology therapy; Immune checkpoint inhibitor	programmed cell death 1 lymphocyte activating 3	Immunomodulator, anti-infective; Anticancer, immunological Anticancer, immunological	Biological > Protein > Antibody > Human monoclonal antibody Biological > Protein > Antibody > Monoclonal antibody, other	BRAF	Diagnostic; Predictive; Predisposing; Prognostic	To evaluate whether the study vaccines, IO102/IO103, given in combination with the standard-of-care drug combination, nivolumab and relatlimab, is a safe and effective treatment for people with untreated, unresectable melanoma.	Overall response rate Partial response Response evaluation criteria in solid tumors	Efficacy > Clinical Response/Remission Efficacy > Clinical Response/Remission Efficacy > Clinical Response/Remission	Primary Outcome Measures : Overall Response Rate (ORR) [ Time Frame: 3 years ] will be reported as the proportion of patients who experience a complete (CR) or partial response (PR) to treatment by RECIST v1.1 The primary endpoint is ORR by RECIST v1.1, weighted by PD-L1 expression.	Adverse Events Clinical benefit rate Common Terminology Criteria for Adverse Events Progression-free survival Response evaluation criteria in solid tumors Safety and Tolerability Tumor control rate	Safety/Toxicity > Adverse Drug Reactions Efficacy > Clinical Response/Remission Safety/Toxicity > Adverse Drug Reactions Efficacy > Survival Efficacy > Clinical Response/Remission Safety/Toxicity > Safety/Tolerability Efficacy > Clinical Response/Remission	Secondary Outcome Measures : Incidence of adverse events [ Time Frame: up to 100 days after the last dose ] graded and recorded according to CTCAE v5.0 Progression-free survival (PFS) [ Time Frame: 3 years ] by RECIST v1.1 Secondary endpoints include safety assessed by Common Terminology Criteria for Adverse Events v 5.0, progression-free survival (PFS) by RECIST v1.1, duration of disease respons…	2023-06-09	Actual							2027-06-09	Anticipated	2027-06-09	Anticipated
470418	BH-OH2-020 CTR20223472 NCT05868707 TrialTroveID-470418	To Evaluate a Phase III Study of OH2 Versus Investigator-selected Salvage Chemotherapy or Best Supportive Care in Melanoma Patients Who Had Failed Standard Therapy	III	Open	Oncology	Oncology: Melanoma	Second line; Stage III; Stage IV	Melanoma	Trialtrove	Binhui Biopharmaceutical Co./Binhui Biopharmaceutical Co. Shengwu Chuangxin Yuanfen Branch	Sponsor	Industry, all other pharma	China		Ezhou		recombinant human GM-CSF type II herpes simplex virus vaccine, Binhui Biopharmaceutical	Granulocyte macrophage colony stimulating factor agonist; Immunostimulant; PD-1 antagonist; PD-L1 antagonist; Immuno-oncology therapy	colony stimulating factor 2; colony stimulating factor 2 receptor alpha subunit	Anticancer, immunological; Anticancer, vaccine	Biological > Nucleic acid > Nucleic acid, vector type > Viral vector; Biological > Nucleic acid > Nucleic acid, vector type > Viral vector > Herpes simplex virus; Biological > Vaccine > Anticancer, vaccine; Biological > Vaccine > Recombinant vaccine; Biological > Virus particles > Lytic virus						EPO; insulin; THPO; TPO	Diagnostic; Predictive; Predisposing; Prognostic	To evaluate the efficacy of OH2 injection in patients with unresectable or metastatic melanoma who have failed at least second-line standard therapy, using investigator-selected salvage chemotherapy or best supportive care (BSC) as controls.	Overall survival	Efficacy > Survival	Overall survival (OS) [Time Frame: From date of randomization until the date of death from any cause，assessed up to 3 years] Overall survival is defined as the interval from first dose to death from any cause.	Clinical benefit rate Duration of overall response Immune-related response evaluation criteria in solid tumors Overall response rate - duration Overall response rate Progression-free survival Progressive disease rate Response evaluation criteria in solid tumors Response rate	Efficacy > Clinical Response/Remission Efficacy > Clinical Response/Duration Efficacy > Clinical Response/Remission Efficacy > Clinical Response/Remission Efficacy > Clinical Response/Remission Efficacy > Survival Efficacy > Clinical Response/Progression Efficacy > Clinical Response/Remission Efficacy > Clinical Response/Remission	Objective response rate (ORR) [Time Frame: Tumor assessments were performed every 8 weeks in first year and every 12 weeks thereafter until confirmed PD, start of new anticancer treatment, death, withdrawal of informed consent, loss of follow-up, or the end of the study, assessed up to 3 years] Determination of the ORR is calculated based on the proportion of patients achieving CR or PR using the…	2023-03-08	Actual							2026-03-01	Anticipated	2027-03-01	Anticipated
460612	IIT-2021-087 NCT05749627 TrialTroveID-460612	A Clinical Study of Personalized Tumor Neoantigen Peptide Vaccine/Neoantigen-based Dendritic Cells in the Treatment of Advanced Malignant Solid Tumors	II	Open	Oncology	Oncology: Anal; Oncology: Bile Duct (Cholangiocarcinoma); Oncology: Breast; Oncology: Cervical; Oncology: Colorectal; Oncology: Esophageal; Oncology: Gallbladder; Oncology: Gastric; Oncology: Liver; Oncology: Lung, Non-Small Cell; Oncology: Melanoma; Oncology: Pancreas; Oncology: Small Intestine; Oncology: Unspecified Solid Tumor	Second line; Stage III; Stage IV	Anus Neoplasms; Bile Duct Neoplasms; Breast Neoplasms; Carcinoma, Non-Small-Cell Lung; Cholangiocarcinoma; Colorectal Neoplasms; Esophageal Neoplasms; Gallbladder Neoplasms; Intestinal Neoplasms; Liver Neoplasms; Melanoma; Neoplasms; Pancreatic Neoplasms; Stomach Neoplasms; Uterine Cervical Neoplasms	Trialtrove	(Other Hospital/Academic/Medical Center) Shenzhen Dengding Biopharma Co.	Sponsor Collaborator	Academic Industry, all other pharma	China		Shenzhen		neoantigen peptide vaccine	Immunostimulant		Anticancer, vaccine	Biological > Vaccine > Anticancer, vaccine; Small molecule > Synthetic small molecule						CD4; TNF	Diagnostic; Predictive; Predisposing; Prognostic	To evaluate the study of personalized tumor neoantigen peptide vaccine/neoantigen-based dendritic cells in the treatment of advanced malignant solid tumors	Complete response Overall response rate Partial response Progression-free survival Progressive disease rate Response evaluation criteria in solid tumors Stable Disease Tumor control rate	Efficacy > Clinical Response/Remission Efficacy > Clinical Response/Remission Efficacy > Clinical Response/Remission Efficacy > Survival Efficacy > Clinical Response/Progression Efficacy > Clinical Response/Remission Efficacy > Clinical Response/Remission Efficacy > Clinical Response/Remission	Primary Outcome Measures : Progression-free survival [Time Frame: 9 months after treatment] Progression-free survival (PFS) is the time from the inoculation of the individualized neoantigen immune preparation to disease progression or death from various causes for all patients. Tumor assessment is performed according to the RECIST1.1 standard. The analysis of this indicator includes results of tu…	Clinical benefit rate Complete response Overall survival Partial response Stable Disease	Efficacy > Clinical Response/Remission Efficacy > Clinical Response/Remission Efficacy > Survival Efficacy > Clinical Response/Remission Efficacy > Clinical Response/Remission	Secondary Outcome Measures : Overall survival [Time Frame: 9 months after treatment] Overall survival is the time from inoculation of the individualized neoantigen immune preparation to death due to various causes for all patients. Disease control rate [Time Frame: 1 week after treatment] Disease control rate is the percentage of patients who have a complete response (CR), partial response (PR), …	2023-04-01	Actual							2025-12-31	Anticipated	2025-12-31	Anticipated
450792	TrialTroveID-450792	A Phase III Study of MRNA-4157 in Patients with Adjuvant Melanoma and Non-Small Cell Lung cancer	III	Planned	Oncology	Oncology: Lung, Non-Small Cell; Oncology: Melanoma; Oncology: Unspecified Solid Tumor	(N/A); Adjuvant; Stage I; Stage II	Carcinoma, Non-Small-Cell Lung; Melanoma	Trialtrove	Merck & Co./Merck Sharp & Dohme (MSD) Moderna {Moderna Therapeutics}	Sponsor Sponsor	Industry, Top 20 Pharma Industry, all other pharma	United States United States	NJ MA	Rahway Cambridge	07065 02139	intismeran autogene	Immunostimulant; Lymphocyte stimulant; Immuno-oncology therapy	Unspecified	Anticancer, immunological; Anticancer, vaccine	Biological > Nucleic acid; Biological > Nucleic acid > Nucleic acid technology type > RNA > Messenger RNA; Biological > Nucleic acid > Nucleic acid, vector type > Non-viral vector > Chemicals/lipids; Biological > Vaccine > Anticancer, vaccine	pembrolizumab	PD-1 antagonist; Immuno-oncology therapy; Immune checkpoint inhibitor	programmed cell death 1	Anticancer, immunological	Biological > Protein > Antibody > Humanized monoclonal antibody			To evaluate MRNA-4157 in patients with adjuvant high risk melanoma and additional tumor types, including non-small cell lung cancer.							2023-12-01	Anticipated
442198	TrialTroveID-442198	A Phase I Study of AccuVAC-D002 in Patients with Melanoma	I	Planned	Oncology	Oncology: Melanoma	(N/A); Line of therapy N/A	Melanoma	Trialtrove	Defence Therapeutics	Sponsor	Industry, all other pharma	Canada		Vancouver	V6C 3L6	AccuVAC-D002	Immunostimulant; T cell stimulant; Immuno-oncology therapy	Not applicable	Anticancer, immunological; Anticancer, vaccine	Biological > Cellular > Cell origin > Autologous; Biological > Cellular > Cell type > Antigen-presenting cell > Dendritic cell; Biological > Vaccine > Anticancer, vaccine	anti-PD-1 Ab, unspecified	PD-1 antagonist; Immuno-oncology therapy; Immune checkpoint inhibitor		Anticancer, immunological; Immunostimulant, other	Small molecule > Synthetic small molecule			To evaluate AccuVAC-D002 in patients with melanoma.							2023-12-01	Anticipated
441928	EUCT number: 2023-504506-11-00 EudraCT Number : 2022-000925-26 mRNA-4359-P101 NCI-2022-07826 NCT05533697 TrialTroveID-441928	Phase I/II Study of mRNA-4359 Administered Alone and in Combination With Immune Checkpoint Blockade in Participants With Advanced Solid Tumors	I/II	Open	Oncology	Oncology: Bladder; Oncology: Breast; Oncology: Colorectal; Oncology: Head/Neck; Oncology: Lung, Non-Small Cell; Oncology: Melanoma; Oncology: Skin, Basal Cell Carcinoma	First line; HER2 negative; MSS/pMMR; PD-1 Refractory; PD-L1 Positive; PD-L1 Refractory; Second line; Squamous Cell; Stage III; Stage IV; Triple receptor negative	Breast Neoplasms; Carcinoma, Basal Cell; Carcinoma, Non-Small-Cell Lung; Colorectal Neoplasms; Head and Neck Neoplasms; Melanoma; Neoplasms; Urethral Neoplasms; Urinary Bladder Neoplasms	Trialtrove	Moderna {Moderna Therapeutics}	Sponsor	Industry, all other pharma	United States	MA	Cambridge	02139	mRNA-4359	Immunostimulant; PD-L1 antagonist; T cell stimulant; Indoleamine 2,3-dioxygenase inhibitor; Immuno-oncology therapy; Immune checkpoint inhibitor	CD274 molecule; indoleamine 2,3-dioxygenase 1	Anticancer, immunological; Anticancer, vaccine	Biological > Nucleic acid > Nucleic acid technology type > RNA; Biological > Nucleic acid > Nucleic acid technology type > RNA > Messenger RNA; Biological > Nucleic acid > Nucleic acid, vector type; Biological > Vaccine > Anticancer, vaccine	pembrolizumab	PD-1 antagonist; Immuno-oncology therapy; Immune checkpoint inhibitor	programmed cell death 1	Anticancer, immunological	Biological > Protein > Antibody > Humanized monoclonal antibody	ALK; EGFR; ERBB2; ROS1	Companion Diagnosis; Diagnostic; Predictive; Predisposing; Prognostic	To evaluate of safety and tolerability of mRNA-4359 administered alone and in combination with pembrolizumab.in Participants With Advanced Solid Tumors. Arm-1 To assess mRNA-4359 in combination with pembrolizumab in patients with primary/secondary checkpoint inhibitor refractory locally advanced/metastatic melanoma or NSCLC. Arm-2 To evaluate mRNA-4359 in combination with pembrolizumab therapy in…	Adverse Events Dose-limiting toxicities Safety and Tolerability Serious Adverse Event	Safety/Toxicity > Adverse Drug Reactions Safety/Toxicity > Safety/Tolerability Safety/Toxicity > Safety/Tolerability Safety/Toxicity > Serious Adverse Events	Primary Outcome Measures : Number of Participants with Dose Limiting Toxicities (DLTs) [ Time Frame: Days 1-21 (Cycle 1) ] Number of Participants with Adverse Events (AEs), AE of Special Interest (AESIs), and Serious AEs (SAEs) [ Time Frame: Up to 34 months ] The primary objective of this first in human, open label Phase 1/2 study is to assess safety and tolerability Identify the incidence, natur…	Clinical benefit rate Duration of overall response Immunogenicity (other timeframe) Immunogenicity Overall response rate - duration Overall response rate Progression-free survival Response evaluation criteria in solid tumors	Efficacy > Clinical Response/Remission Efficacy > Clinical Response/Duration Efficacy > Immunological Response Safety/Toxicity > Adverse Drug Reactions Efficacy > Clinical Response/Remission Efficacy > Clinical Response/Remission Efficacy > Survival Efficacy > Clinical Response/Remission	Secondary Outcome Measures : Objective Response Rate (ORR) Based on Response Evaluation Criteria in Solid Tumors Version 1.1 (RECIST v1.1) [ Time Frame: Day 1 up to approximately 27 months after the last dose of study treatment (duration of study treatment is up to nine 21-day cycles), or until disease progression, whichever occurs first ] Disease Control Rate (DCR) Based on RECIST v1.1 [ Time Fr…	2022-08-18	Actual							2027-12-08	Anticipated	2027-12-08	Anticipated
439129	EUCT Number: 2024-517580-23-00 EudraCT Number: 2021-002529-13 NCT05492682 TrialTroveID-439129 VALO-001	A Study to Evaluate the Safety and Immune Activity of PeptiCRAd-1 in Combination With Pembrolizumab in Patients With Injectable Solid Tumors in Indications Known to Express NY-ESO-1 and MAGE-A3	I	Closed	Oncology	Oncology: Breast; Oncology: Lung, Non-Small Cell; Oncology: Melanoma; Oncology: Soft Tissue Sarcoma	(N/A); Adenocarcinoma; First line; HER2 negative; Large Cell; Line of therapy N/A; PD-1 Refractory; PD-L1 Refractory; Second line; Stage III; Stage IV; Triple receptor negative	Breast Neoplasms; Carcinoma, Non-Small-Cell Lung; Fibrosarcoma; Leiomyosarcoma; Liposarcoma; Melanoma; Rhabdomyosarcoma; Sarcoma; Synovial Sarcoma; Triple Negative Breast Neoplasms	Trialtrove	Valo Therapeutics	Sponsor	Industry, all other pharma	Finland		Helsinki	00790	VALO-D102	Immunostimulant; Immuno-oncology therapy	Unspecified	Anticancer, immunological; Anticancer, vaccine	Biological > Nucleic acid > Nucleic acid, vector type > Viral vector > Adenovirus; Biological > Vaccine > Anticancer, vaccine; Biological > Vaccine > Recombinant vaccine; Biological > Virus particles > Lytic virus	cyclophosphamide pembrolizumab	Immunosuppressant; DNA inhibitor PD-1 antagonist; Immuno-oncology therapy; Immune checkpoint inhibitor	programmed cell death 1	Anticancer, alkylating; Immunosuppressant Anticancer, immunological	Small molecule > Synthetic small molecule Biological > Protein > Antibody > Humanized monoclonal antibody	CD274; ERBB2; GPT; PDCD1	Diagnostic; Predictive; Predisposing; Prognostic	To explore the immunological mechanism of action of Peptide-coated Conditionally Replicating Adenovirus-1 (PeptiCRAd-1) plus Checkpoint inhibitor (CPI) therapy in multiple cancer types, as well as to obtain early information on the safety of this combination therapy. To evaluate safety and immune activity of VALO-D102 in combination with pembrolizumab, in patients with melanoma, triple negative b…	Common Terminology Criteria for Adverse Events Dose-limiting toxicities Safety and Tolerability Serious Adverse Event Tolerability score Treatment Emergent Adverse Events Vital signs	Safety/Toxicity > Adverse Drug Reactions Safety/Toxicity > Safety/Tolerability Safety/Toxicity > Safety/Tolerability Safety/Toxicity > Serious Adverse Events Safety/Toxicity > Safety/Tolerability Safety/Toxicity > Adverse Drug Reactions Safety/Toxicity > Serious Adverse Events	Primary Outcome Measures : Measurement of Safety and tolerability indexes (Incidence of TEAEs, SAEs and DLTs as assessed by CTCAE version 5.0 and changes in assessed safety parameters) for PeptiCRAd-1 monotherapy. [ Time Frame: From study protocol day 1 (baseline) until 1 month ] The incidence and characteristics of treatment-emergent adverse events (TEAEs), serious adverse events (SAEs) and dose…	Immune Response Immune-related response evaluation criteria in solid tumors Immunogenicity (other timeframe) Overall response rate Overall survival Progression-free survival Response evaluation criteria in solid tumors	Efficacy > Clinical Response/Remission Efficacy > Clinical Response/Remission Efficacy > Immunological Response Efficacy > Clinical Response/Remission Efficacy > Survival Efficacy > Survival Efficacy > Clinical Response/Remission	Secondary Outcome Measures : Measurement of New York Esophageal Squamous Cell Carcinoma-1 (NY-ESO-1) and Melanoma-associated antigen 3 (MAGE A3) specific T-cells in peripheral blood. [ Time Frame: Change from Baseline through study completion, an average of 5 months. ] Presence vs. no presence of cellular immune response. Measurement of NY-ESO-1 and MAGE A3 antibodies in serum. [ Time Frame: Chan…	2023-02-02	Actual							2025-06-30	Anticipated	2025-09-01	Anticipated
431027	EUCT Number: 2024-513716-95-00 EudraCT Number: 2021-000607-20 NCT05354323 NECVAX-NEO1-LT TrialTroveID-431027	An Open-label, Phase I Multicenter, Clinical Trial of NECVAX-NEO1 in Addition to Anti-PD-1 or Anti-PD-L1 Monoclonal Antibody Checkpoint Inhibitor Monotherapy in Patients With Solid Tumors	I	Closed	Oncology	Oncology: Bladder; Oncology: Head/Neck; Oncology: Lung, Non-Small Cell; Oncology: Melanoma; Oncology: Renal; Oncology: Unspecified Solid Tumor	(N/A); PD-1 Refractory; PD-L1 Refractory; Squamous Cell; Third line	Carcinoma, Non-Small-Cell Lung; Carcinoma, Renal Cell; Head and Neck Neoplasms; Kidney Neoplasms; Melanoma; Neoplasms; Neoplasms, Unknown Primary; Renal Cancer; Urethral Neoplasms; Urinary Bladder Neoplasms; Wilms Tumor	Trialtrove	NEC Corporation/NEC Bio/NEC OncoImmunity	Sponsor	Industry, all other pharma	Norway		Oslo	0379	NECVAX-NEO 1	Immunostimulant; T cell stimulant; Immuno-oncology therapy; Immune checkpoint inhibitor	Unspecified	Anticancer, immunological; Anticancer, vaccine	Biological > Protein > Recombinant protein; Biological > Vaccine > Anticancer, vaccine						CD274; EPO; GPT; insulin A1C	Diagnostic; Predictive; Predisposing; Prognostic	To evaluate safety and tolerability of NECVAX-NEO1 in Addition to Anti-PD-1 or Anti-PD-L1 Monoclonal Antibody Checkpoint Inhibitor Monotherapy in Patients With Solid Tumors To assess safety, immunogenicity, biomarker changes, and clinical efficacy.	Adverse Events Treatment Emergent Adverse Events	Safety/Toxicity > Adverse Drug Reactions Safety/Toxicity > Adverse Drug Reactions	Primary Outcome Measures : Treatment-emergent adverse events [ Time Frame: 36 weeks ] AEs listed including system organ class, preferred term, severity, causality and other possibly relevant information. Frequency tables (including both patient and event counts) by System Organ Class (SOC) and preferred term (in number and percentage)	Circulating Tumor Cells Immune Response Immunogenicity (other timeframe) Overall response rate Overall survival Progression-free survival Response evaluation criteria in solid tumors Safety and Tolerability Time to progression	Efficacy > Clinical Response/Remission Efficacy > Clinical Response/Remission Efficacy > Immunological Response Efficacy > Clinical Response/Remission Efficacy > Survival Efficacy > Survival Efficacy > Clinical Response/Remission Safety/Toxicity > Safety/Tolerability Efficacy > Disease Progression	Secondary Outcome Measures : Overall Response Rate ORR [ Time Frame: 36 weeks ] ORR according to RECIST 1.1 with frequencies and percentages (in number and percentage) Progression-Free Survival PFS [ Time Frame: 36 weeks ] PFS measured from the date of enrolment to the date of first documentation of progression or death (from any cause), whichever occurs first (in days). Time to Progression TTP […	2022-05-05	Actual	37.74	Actual	2025-06-26	Actual	6.18	Anticipated	2025-12-31	Anticipated	2025-12-31	Anticipated
426971	BR20210414003 NCT05271279 TrialTroveID-426971	A Single-Arm, Open-Label, Investigator-Initiated Clinical Trial to Evaluate the Safety, Tolerability and Efficacy of Oncolytic Virus Injection (OVV-01) in Combination With IBR900 Cell Injection in Patients With Advanced Malignant Tumors	I	Terminated	Oncology	Oncology: Breast; Oncology: Cervical; Oncology: Colorectal; Oncology: Gastric; Oncology: Head/Neck; Oncology: Liver; Oncology: Lung, Non-Small Cell; Oncology: Lung, Small Cell; Oncology: Lymphoma, Hodgkin's; Oncology: Lymphoma, Non-Hodgkin's; Oncology: Melanoma; Oncology: Neuroendocrine; Oncology: Osteosarcoma; Oncology: Unspecified Solid Tumor	(N/A); Aggressive; Classical; Fourth line or greater; Indolent; Nasopharyngeal; Nodular lymphocyte-predominant; Pulmonary; Squamous Cell; Stage III; Stage IV	Breast Neoplasms; Carcinoma, Hepatocellular; Carcinoma, Non-Small-Cell Lung; Carcinoma, Small Cell; Colorectal Neoplasms; Ewing Sarcoma; Head and Neck Neoplasms; Hodgkin Disease; Hodgkin Lymphoma; Liver Cancer; Liver Neoplasms; Lymphoma, Large-Cell, Anaplastic; Lymphoma, Non-Hodgkin; Melanoma; Nasopharyngeal Neoplasms; Neoplasms; Neoplasms, Unknown Primary; Neuroendocrine Tumors; Osteosarcoma; Sm…	Trialtrove	(Other Hospital/Academic/Medical Center)	Sponsor	Academic					OVV-01	Immunostimulant; Immuno-oncology therapy	Not applicable	Anticancer, immunological; Anticancer, vaccine	Biological > Nucleic acid; Biological > Vaccine > Anticancer, vaccine; Biological > Virus particles > Lytic virus	IBR-900	Natural killer T cell stimulant; Immuno-oncology therapy	Unspecified	Anticancer, immunological; Immunosuppressant	Biological > Cellular > Cell origin > Allogeneic; Biological > Cellular > Cell type > Natural killer cell; Biological > Gene therapy	GPT	Predisposing; Prognostic	To evaluate the safety and efficacy of oncolytic virus injection (OVV-01) in combination with trained immunity NK (tiNK) cell injection (IBR900) for patients with advanced malignant tumors.	Adverse Events Common Terminology Criteria for Adverse Events Dose-limiting toxicities Safety and Tolerability	Safety/Toxicity > Adverse Drug Reactions Safety/Toxicity > Adverse Drug Reactions Safety/Toxicity > Safety/Tolerability Safety/Toxicity > Safety/Tolerability	Primary Outcome Measures: Dose limiting toxicity (DLT) [ Time Frame: 7 weeks after initial administration ] To evaluate the safety and tolerability of OVV-01 injection and IBR900 cell injection Adverse events (AEs) [ Time Frame: 24 weeks after initial administration ] The incidence and severity of AEs assessed according to Common Terminology Criteria for Adverse Events (CTCAE) v5.0, and the corre…	Clinical benefit rate Duration of overall response Immunogenicity Neutralizing antibody response Overall response rate - duration Overall response rate Overall survival Plasma concentration Progression-free survival	Efficacy > Clinical Response/Remission Efficacy > Clinical Response/Duration Safety/Toxicity > Adverse Drug Reactions Efficacy > Immunological Response Efficacy > Clinical Response/Remission Efficacy > Clinical Response/Remission Efficacy > Survival Pharmacokinetics/Pharmacodynamics > PK/PD Efficacy > Survival	Secondary Outcome Measures: Objective response rate (ORR) [ Time Frame: Up to 1 year after administration ] To evaluate the effectivity of OVV-01 injection and IBR900 cell injection Progression-free survival (PFS) [ Time Frame: Up to 1 year after administration ] To evaluate the effectivity of OVV-01 injection and IBR900 cell injection Overall survival (OS) [ Time Frame: Up to 1 year after admini…	2021-12-24	Actual	8.15	Actual	2022-08-29	Actual	0	Actual	2022-08-29	Actual	2022-08-29	Actual
426883	MC210102 NCI-2022-01258 NCT05269381 PNeoVCA TrialTroveID-426883	A Phase I Pilot Study of Personalized Neoantigen Peptide-Based Vaccine in Combination With Pembrolizumab in Advanced Solid Tumors (PNeoVCA)	I/II	Open	Oncology	Oncology: Bladder; Oncology: Breast; Oncology: Cervical; Oncology: Endometrial; Oncology: Esophageal; Oncology: Gastric; Oncology: Head/Neck; Oncology: Liver; Oncology: Lung, Non-Small Cell; Oncology: Lung, Small Cell; Oncology: Melanoma; Oncology: Neuroendocrine; Oncology: Renal; Oncology: Skin, Squamous Cell Carcinoma (cSCC); Oncology: Unspecified Solid Tumor	ALK; BRAF; EGFR; Fourth line or greater; HER2 negative; KRAS; Merkel; MSI-H/dMMR; Pulmonary; Second line; Stage I; Stage II; Stage III; Stage IV; Third line; Triple receptor negative	Adenocarcinoma; Breast Neoplasms; Carcinoma; Carcinoma, Endometrioid; Carcinoma, Hepatocellular; Carcinoma, Merkel Cell; Carcinoma, Non-Small-Cell Lung; Carcinoma, Renal Cell; Carcinoma, Small Cell; Carcinoma, Squamous Cell; Carcinoma, Transitional Cell; Endometrial Neoplasms; Esophageal Cancer; Esophageal Neoplasms; Head and Neck Neoplasms; Kidney Neoplasms; Liver Cancer; Liver Neoplasms; Lung N…	Trialtrove	Mayo Clinic	Sponsor	Academic					pembrolizumab personalized neoantigen vaccine	PD-1 antagonist; Immuno-oncology therapy; Immune checkpoint inhibitor Unidentified pharmacological activity	programmed cell death 1	Anticancer, immunological Anticancer, vaccine	Biological > Protein > Antibody > Humanized monoclonal antibody Biological > Vaccine > Anticancer, vaccine; Small molecule > Synthetic small molecule	cyclophosphamide sargramostim (SC) GM-CSF, unspecified	Immunosuppressant; DNA inhibitor Granulocyte macrophage colony stimulating factor agonist Granulocyte macrophage colony stimulating factor agonist	colony stimulating factor 2 receptor alpha subunit	Anticancer, alkylating; Immunosuppressant GI inflammatory/bowel disorders; Anti-infective, other; Anticancer, immunological; Radio/chemoprotective; Antianaemic; Haematological; Cardiovascular; Vulnerary; Cytokine; Immunostimulant, anti-AIDS; Antidote; Antiparkinsonian; Cognition enhancer; Respiratory Anticancer, immunological; Cytokine	Small molecule > Synthetic small molecule Biological > Protein; Biological > Protein > Recombinant protein > Recombinant growth factor Biological > Protein > Recombinant protein > Recombinant growth factor	ALK; BRAF; EGFR; ERBB2; GPT; insulin; KRAS; RET; ROS1	Companion Diagnosis; Diagnostic; Predictive; Predisposing; Prognostic	To evaluates the safety and tolerability of personalized neoantigen peptide vaccine in combination with pembrolizumab in advanced solid cancers. To assess the safety, feasibility, and immunogenicity of personalized neoantigen vaccines in combination with pembrolizumab in patients with advanced solid cancers. To assess the safety, feasibility, and immunogenicity of personalized neoantigen vaccines…	Adverse Events Safety and Tolerability	Safety/Toxicity > Adverse Drug Reactions Safety/Toxicity > Safety/Tolerability	Primary Outcome Measures Incidence of adverse events [ Time Frame: Up to 2 years from first vaccine administration ] The maximum grade for each type of adverse event will be recorded for each patient. The attribution, grade, and type of adverse event (AE), the dose level, the tumor type, and the prior treatment will be tabulated for each patient Primary endpoint: Safety and tolerability	Immune Response Immunogenicity (other timeframe) Immunogenicity Overall response rate Partial response Response evaluation criteria in solid tumors	Efficacy > Clinical Response/Remission Efficacy > Immunological Response Safety/Toxicity > Adverse Drug Reactions Efficacy > Clinical Response/Remission Efficacy > Clinical Response/Remission Efficacy > Clinical Response/Remission	SECONDARY OBJECTIVES: I. To evaluate the feasibility of personalized neoantigen peptide vaccine in combination with pembrolizumab in advanced solid cancers. II. To obtain preliminary information on the immunogenicity of neoantigen in induction of specific cellular immune responses and humoral immune response. EXPLORATORY OBJECTIVES: I. To obtain preliminary estimates of efficacy as measured by ob…	2022-03-31	Actual							2025-02-24	Anticipated	2026-02-24	Anticipated
426509	NCI-2024-02118 NCT05264974 OCR41806 TrialTroveID-426509 UF-CUT-001	Novel RNA-nanoparticle Vaccine for the Treatment of Early Melanoma Recurrence Following Adjuvant Anti-PD-1 Antibody Therapy	I	Temporarily Closed	Oncology	Oncology: Melanoma	Adjuvant; PD-1 Refractory; Second line; Stage II; Stage III; Stage IV	Melanoma; Recurrence	Trialtrove	University of Florida - Gainesville	Sponsor	Academic					RNA-NP lipid vaccine	Immunostimulant		Anticancer, immunological; Anticancer, vaccine	Biological > Vaccine > Anticancer, vaccine; Small molecule > Synthetic small molecule	ipilimumab BMS-986453	CTLA4 antagonist; Immuno-oncology therapy; Immune checkpoint inhibitor T cell stimulant; GPR antagonist; Immuno-oncology therapy	cytotoxic T-lymphocyte associated protein 4 G protein-coupled receptor class C group 5 member D; TNF receptor superfamily member 17	Antiviral, anti-HIV; Anticancer, immunological Anticancer, immunological	Biological > Protein > Antibody > Human monoclonal antibody; Biological > Protein > Antibody > Monoclonal antibody, other Biological > Cellular; Biological > Cellular > Cell technology type > Chimaeric antigen receptor > CAR-T cell; Biological > Cellular > Cell type > Blood cell > Leukocyte > Lymphocyte > T cell; Biological > Gene therapy; Biological > Nucleic acid > Nucleic acid, vector type	BRAF; PDCD1	Diagnostic; Predictive; Predisposing; Prognostic	To evaluate the toxicity and feasibility of a tumor-specific RNA-NP vaccine in patients with stage IIB-IV melanoma who have progressed on anti-PD1 (a-PD1) adjuvant therapy. To assess the manufacturing feasibility, safety, and maximum tolerated dose of RNA-LP vaccines in melanoma patients with early adjuvant ICI failure. To assess initial feasibility and safety of vaccine generation, utilize ctDNA…	Maximum tolerated dose Safety and Tolerability	Safety/Toxicity > Safety/Tolerability Safety/Toxicity > Safety/Tolerability	Primary Outcome Measures : Maximum tolerated dose [ Time Frame: 2 months ] Determine the maximum tolerated dose of RNA-NP vaccine Feasibility of treatment with RNA-NP vaccine [ Time Frame: 4 weeks ] Determine the feasibility of treatment with RNA-NP vaccine, defined as the percentage of subjects who undergo tumor sampling and vaccine generation who can have sufficient vaccine produced for treatme…	Complete response Overall response rate Partial response Progression-free survival Response evaluation criteria in solid tumors	Efficacy > Clinical Response/Remission Efficacy > Clinical Response/Remission Efficacy > Clinical Response/Remission Efficacy > Survival Efficacy > Clinical Response/Remission	Secondary Outcome Measures : Overall response rate [ Time Frame: 4 weeks ] Determine the overall response rate, defined as the percentage of subjects who attain either a complete or partial response by RECIST 1.1 criteria following completion of the three dose vaccination series. Progression-free survival [ Time Frame: 5 years ] Determine the the rate of progression free survival (PFS), defined a…	2024-11-01	Actual							2026-09-01	Anticipated	2026-09-01	Anticipated
424926	NCT05235607 PITTN2021 TrialTroveID-424926	Personalized Immune Cell Therapy Targeting Neoantigen of Malignant Solid Tumors	I	Planned	Oncology	Oncology: Bladder; Oncology: Colorectal; Oncology: Melanoma	Second line; Stage IV	Colorectal Neoplasms; Melanoma; Urethral Neoplasms; Urinary Bladder Neoplasms	Trialtrove	(Other Hospital/Academic/Medical Center)	Sponsor	Academic					dendritic cell vaccine personalized neoantigen-primed dendritic cell vaccine	Immunostimulant Immunostimulant		Anticancer, immunological; Anticancer, vaccine Anticancer, immunological; Anticancer, vaccine; Immunostimulant, other	Biological > Vaccine > Anticancer, vaccine Biological > Vaccine > Anticancer, vaccine								To explore the safety and efficacy of individual tumor antigen-sensitized DC vaccine and their sensitized T cells in these solid cancers.	Common Terminology Criteria for Adverse Events Treatment Emergent Adverse Events	Safety/Toxicity > Adverse Drug Reactions Safety/Toxicity > Adverse Drug Reactions	Primary Outcome Measures : Number of participants with treatment-related adverse events as events as assessed by CTCAE v4.0 [ Time Frame: 3 months after the last administration of cells ] Number of participants with treatment-related adverse events as events as assessed by CTCAE v4.0	Overall survival	Efficacy > Survival	Secondary Outcome Measures : Number of participants with Overall survival as assessed by RECIST1.1 [ Time Frame: through study completion, an average of 1 year ]	2022-03-01	Anticipated							2023-06-01	Anticipated	2023-12-02	Anticipated
424750	BH-OH2-015 CTR20211817 NCT05235074 TrialTroveID-424750	A Clinical Study of Oncolytic Virus (OH2) Injection in the Treatment of Patients Undergoing Surgery After Recurrence of Central Nervous System Tumors	I/II	Open	Oncology	Oncology: CNS, Astrocytoma; Oncology: CNS, Ependymoma; Oncology: CNS, Glioblastoma; Oncology: CNS, Medulloblastoma; Oncology: CNS, Meningioma; Oncology: Melanoma; Oncology: Soft Tissue Sarcoma	(N/A); Grade 3; Second line	Astrocytoma�; Central Nervous System Neoplasms; Ependymoma; Fibrosarcoma; Glioblastoma; Leiomyosarcoma; Liposarcoma; Medulloblastoma; Melanoma; Meningioma; Nervous System Neoplasms; Rhabdomyosarcoma; Sarcoma; Soft Tissue Neoplasms; Soft Tissue Sarcoma; Synovial Sarcoma	Trialtrove	Binhui Biopharmaceutical Co. Binhui Biopharmaceutical Co./Binhui Biopharmaceutical Co. Shengwu Chuangxin Yuanfen Branch	Sponsor Collaborator	Industry, all other pharma Industry, all other pharma	China China		Ezhou Ezhou		recombinant human GM-CSF type II herpes simplex virus vaccine, Binhui Biopharmaceutical	Granulocyte macrophage colony stimulating factor agonist; Immunostimulant; PD-1 antagonist; PD-L1 antagonist; Immuno-oncology therapy	colony stimulating factor 2; colony stimulating factor 2 receptor alpha subunit	Anticancer, immunological; Anticancer, vaccine	Biological > Nucleic acid > Nucleic acid, vector type > Viral vector; Biological > Nucleic acid > Nucleic acid, vector type > Viral vector > Herpes simplex virus; Biological > Vaccine > Anticancer, vaccine; Biological > Vaccine > Recombinant vaccine; Biological > Virus particles > Lytic virus								To explores the safety, tolerability and preliminary effectiveness of two doses of OH2 injection in the treatment of patients with recurrent central nervous system tumors To evaluate the biodistribution and virus shedding of OH2 injection administered in the tumor cavity To evaluate the level of anti-HSV2 antibody in patients when OH2 injection is administered intracavitary to tumor To determine …	Adverse Events Common Terminology Criteria for Adverse Events Dose-limiting toxicities Maximum tolerated dose Resection rate Safety and Tolerability Serious Adverse Event	Safety/Toxicity > Adverse Drug Reactions Safety/Toxicity > Adverse Drug Reactions Safety/Toxicity > Safety/Tolerability Safety/Toxicity > Safety/Tolerability Efficacy > Clinical Response/Remission Safety/Toxicity > Safety/Tolerability Safety/Toxicity > Serious Adverse Events	Primary Outcome Measures : MTD (Maximum Tolerance dose) [ Time Frame: 2 years ] If >or=2/6 subjects developed DLT, the previous dose group was MTD DLTs (Dose Limiting Toxicity) [ Time Frame: 3 weeks from the first administration ] Toxic reactions according to the NCI-CTCAE 5.0 grading standard that occur within 3 weeks from the first administration, are judged to be drug-related by the investigat…	Immunogenicity (other timeframe) Immunogenicity Overall survival Progression-free survival Safety and Tolerability	Efficacy > Immunological Response Safety/Toxicity > Adverse Drug Reactions Efficacy > Survival Efficacy > Survival Safety/Toxicity > Safety/Tolerability	Secondary Outcome Measures : OS (Overall Survival) [ Time Frame: 2 years ] The overall survival for each patient receiving OH2 will be calculated. PFS (Progression Free Survival) [ Time Frame: 2 years ] Time after OH2 administration to clinical and radiographic disease progression will be evaluated. Biodistribution and viral shedding [ Time Frame: 2 years ] OH2 DNA copy Immunogenicity [ Time Fram…	2021-11-09	Actual							2026-06-16	Anticipated	2026-06-16	Anticipated
417226	EUCT number: 2022-502787-20-00 IO102-IO103-032 IO102-IO103-032/IOB-032 IOB-032/PN-E40 KEYNOTE-E40 MK-3475-E40 NCT05280314 TrialTroveID-417226	Phase II, Multi-cohort Trial of Neoadjuvant and Post-surgery IO102-IO103 and Pembrolizumab KEYTRUDA® in Patients With Selected Resectable Tumors	II	Closed	Oncology	Oncology: Head/Neck; Oncology: Melanoma; Oncology: Unspecified Solid Tumor	Adjuvant; Neoadjuvant; PD-1 Naive; PD-L1 Naive; Squamous Cell; Stage III; Stage IV	Head and Neck Neoplasms; Melanoma; Neoplasms, Unknown Primary; Squamous Cell Carcinoma of Head and Neck	Trialtrove	IO Biotech Almac Group Merck & Co./Merck Sharp & Dohme (MSD)	Sponsor Collaborator Collaborator	Industry, all other pharma Miscellaneous Industry, Top 20 Pharma	Denmark United Kingdom United States	NJ	Copenhagen Craigavon Rahway	DK-2200 BT63 5QD 07065	IO-102 + IO-103	Immunostimulant; PD-L1 antagonist; Indoleamine 2,3-dioxygenase inhibitor; Immuno-oncology therapy; Immune checkpoint inhibitor	CD274 molecule; indoleamine 2,3-dioxygenase 1	Anticancer, immunological; Anticancer, vaccine	Biological > Vaccine > Anticancer, vaccine	surgical intervention radiation therapy undisclosed - chemotherapy pembrolizumab	Not applicable Unidentified pharmacological activity Unidentified pharmacological activity PD-1 antagonist; Immuno-oncology therapy; Immune checkpoint inhibitor	programmed cell death 1	Miscellaneous Miscellaneous Anticancer, other Anticancer, immunological	Small molecule > Synthetic small molecule Small molecule > Synthetic small molecule Small molecule > Synthetic small molecule Biological > Protein > Antibody > Humanized monoclonal antibody	BRAF; CD4; CDKN2A; EPO; GPT; TNFRSF4; TNFRSF9	Diagnostic; Predictive; Predisposing; Prognostic	To evaluate IO102-IO103 in combination with Pembrolizumab in neoadjuvant/adjuvant resectable solid tumors. To evaluate anti-tumor activity, safety, and immune infiltration of IO102-IO103 in combination with pembrolizumab as neoadjuvant and adjuvant treatment. We aim to investigate the activity of IO102-IO103 plus pembrolizumab in the perioperative setting in melanoma and SCCHN To evaluate anti-tu…	Complete response	Efficacy > Clinical Response/Remission	Primary Outcome Measures : Major pathologic response [ Time Frame: Observed in the resected tumor tissue after neoadjuvant treatment at surgery ] Major pathologic response, defined as pathologic complete response (pCR) (0% residual viable tumor) or near pCR (≤10% residual viable tumor) The primary endpoint is major pathological response (≤10% residual viable tumor) at surgery (central assessment).	Complete response Disease-free survival Event-free survival Overall response rate Response evaluation criteria in solid tumors Safety and Tolerability	Efficacy > Clinical Response/Remission Efficacy > Survival Efficacy > Survival Efficacy > Clinical Response/Remission Efficacy > Clinical Response/Remission Safety/Toxicity > Safety/Tolerability	Secondary Outcome Measures : Pathologic complete response [ Time Frame: Observed in the resected tumor tissue after neoadjuvant treatment at surgery ] Pathologic complete response (pCR) (0% residual viable tumor) Pathologic tumor response [ Time Frame: Pathologic tumor response of the surgical specimens will be assessed at the time of surgery. ] Pathologic tumor response (≤ 49% residual viable tu…	2023-12-21	Actual	12.66	Actual	2025-01-09	Actual	3.65	Anticipated	2025-04-30	Anticipated	2027-01-31	Anticipated
417042	10668 NCI-2021-10199 NCT05098210 PNV21-001 RG1121642 TrialTroveID-417042	PNV21-001: A Phase I Study of a Personalized Multi-Peptide Neo-Antigen Vaccine in Breast Cancer, PD1/PD-L1 Inhibitor-Refractory Melanoma, and Pretreated Non-Small Cell Lung Cancer	I	Open	Oncology	Oncology: Breast; Oncology: Lung, Non-Small Cell; Oncology: Melanoma	ALK; BRAF; EGFR; Estrogen receptor positive; HER2 negative; PD-1 Refractory; PD-L1 Refractory; Progesterone receptor positive; Second line; Stage III; Stage IV	Breast Neoplasms; Carcinoma; Carcinoma, Non-Small-Cell Lung; Melanoma; Skin Neoplasms	Trialtrove	Fred Hutchinson Cancer Research Center	Sponsor	Academic					poly-ICLC nivolumab personalized neoantigen vaccine	PD-1 antagonist; Immuno-oncology therapy; Immune checkpoint inhibitor Unidentified pharmacological activity	programmed cell death 1	Anticancer, immunological; Immunostimulant, anti-AIDS; Immunostimulant, other; Multiple sclerosis treatment Immunomodulator, anti-infective; Anticancer, immunological Anticancer, vaccine	Biological > Protein > Antibody > Human monoclonal antibody Biological > Vaccine > Anticancer, vaccine; Small molecule > Synthetic small molecule						ALK; BRAF; EGFR; ERBB2; GPT; KRAS; ROS1; TNF	Companion Diagnosis; Diagnostic; Predictive; Predisposing; Prognostic	To evaluate the safety of personalized neo-antigen peptide vaccine in treating patients with stage IIIC-IV melanoma, hormone receptor positive HER2 negative breast cancer that has spread from where it first started (primary site) to other places in the body (metastatic) or does not respond to treatment (refractory) or stage III-IV non-small cell lung cancer.	Adverse Events Common Terminology Criteria for Adverse Events	Safety/Toxicity > Adverse Drug Reactions Safety/Toxicity > Adverse Drug Reactions	Primary Outcome Measures : Incidence of adverse events [ Time Frame: 1 year post first vaccination ] Will be assessed by Common Terminology Criteria for Adverse Events version 5.0.	Immune-related response evaluation criteria in solid tumors Overall response rate Progression-free survival Response evaluation criteria in solid tumors	Efficacy > Clinical Response/Remission Efficacy > Clinical Response/Remission Efficacy > Survival Efficacy > Clinical Response/Remission	Secondary Outcome Measures : Number of formulated and administered personalized neo-antigen vaccines [ Time Frame: Week 48 ] Number of formulated personalized neo-antigen vaccines with at least five (5) vaccine peptides [ Time Frame: Week 48 ] Number of formulated personalized neo-antigen vaccines in less than 16 weeks since screening visit biopsy [ Time Frame: 16 weeks ] Evaluation of target les…	2022-06-09	Actual							2025-11-01	Anticipated	2026-11-01	Anticipated
415538	BH-OH2-014 NCT05070221 TrialTroveID-415538	Safety and Efficacy Study of Oncolytic Virus (Intratumoral Injection) in Combination With HX-008 (Intravenous Injection) and Axitinib in Melanoma Patients With Liver Metastasis Who Lack or Become Refractory to Standard Treatment	I	Planned	Oncology	Oncology: Melanoma; Oncology: Metastatic Cancer	Liver mets; Second line; Stage IV	Liver Neoplasms; Melanoma; Neoplasm Metastasis	Trialtrove	(Other Hospital/Academic/Medical Center)	Sponsor	Academic					axitinib pucotenlimab (OH2) injection	Vascular endothelial growth factor receptor 2 antagonist; Vascular endothelial growth factor receptor 3 antagonist; VEGFR-1 tyrosine kinase inhibitor PD-1 antagonist; Immuno-oncology therapy; Immune checkpoint inhibitor Granulocyte macrophage colony stimulating factor antagonist; Immuno-oncology therapy	fms related tyrosine kinase 1; fms related tyrosine kinase 4; kinase insert domain receptor; KIT proto-oncogene, receptor tyrosine kinase; platelet derived growth factor receptor beta programmed cell death 1	Anticancer, other Anticancer, immunological Anticancer, immunological; Anticancer, vaccine	Small molecule > Synthetic small molecule Biological > Protein > Antibody > Humanized monoclonal antibody; Biological > Protein > Antibody > Monoclonal antibody, other Biological > Vaccine > Anticancer, vaccine; Biological > Virus particles > Lytic virus						insulin	Diagnostic; Predictive; Predisposing; Prognostic	To evaluate safety and efficacy of recombinant human GM-CSF herpes simplex virus(intratumoral injection) in combination with recombinant humanized anti-PD-1 monoclonal antibody (intravenous injection) and axitinib for liver metastasis in stage IV melanoma	Complete response Overall response rate Partial response	Efficacy > Clinical Response/Remission Efficacy > Clinical Response/Remission Efficacy > Clinical Response/Remission	Primary Outcome Measures : ORR (6 months) [ Time Frame: From first dose up to 6 months, approximately. ] ORR (6 month) is defined as the proportion of subjects with complete response (CR) and partial response (PR) after 6 months of treatment.	Clinical benefit rate Complete response Overall survival Partial response Progression-free survival Stable Disease	Efficacy > Clinical Response/Remission Efficacy > Clinical Response/Remission Efficacy > Survival Efficacy > Clinical Response/Remission Efficacy > Survival Efficacy > Clinical Response/Remission	Secondary Outcome Measures : DCR (6 months) [ Time Frame: Time Frame: From first dose up to 6 months, approximately. ] DCR (6 month) is defined as the proportion of subjects with complete response (CR), partial response (PR) and stable disease (SD) after 6 months of treatment. PFS [ Time Frame: From first dose up to 12 months, approximately. ] PFS is defined as the time from the beginning of trea…	2021-10-01	Anticipated	18.99	Anticipated	2023-05-02	Anticipated	6	Anticipated	2023-10-31	Anticipated	2023-12-31	Anticipated
415339	BH-OH2-013 NCT05068453 TrialTroveID-415339	Safety and Efficacy Study of Oncolytic Virus (Intratumoral Injection) in Combination With HX-008 ( Intravenous Injection) and Radiotherapy for Liver Metastasis in Melanoma Patients With Liver Metastasis Who Lack or Become Refractory to Standard Treatment	I	Completed	Oncology	Oncology: Melanoma; Oncology: Metastatic Cancer	Liver mets; Second line; Stage IV	Liver Neoplasms; Melanoma; Neoplasm Metastasis	Trialtrove	(Other Hospital/Academic/Medical Center)	Sponsor	Academic					pucotenlimab (OH2) injection	PD-1 antagonist; Immuno-oncology therapy; Immune checkpoint inhibitor Granulocyte macrophage colony stimulating factor antagonist; Immuno-oncology therapy	programmed cell death 1	Anticancer, immunological Anticancer, immunological; Anticancer, vaccine	Biological > Protein > Antibody > Humanized monoclonal antibody; Biological > Protein > Antibody > Monoclonal antibody, other Biological > Vaccine > Anticancer, vaccine; Biological > Virus particles > Lytic virus	radiosurgery	Not applicable		Anticancer, other	Small molecule > Synthetic small molecule	insulin	Diagnostic; Predictive; Predisposing; Prognostic	To evaluate safety and efficacy of recombinant human GM-CSF herpes simplex virus (intratumoral injection) in combination with recombinant humanized anti-PD-1 monoclonal antibody (intravenous injection) and radiotherapy for liver metastasis in stage IV melanoma. To assess the safety and efficacy of OH2 and pucotenlimab (a humanized immunoglobulin G4 monoclonal antibody) combine with liver metastas…	Complete response Overall response rate Partial response	Efficacy > Clinical Response/Remission Efficacy > Clinical Response/Remission Efficacy > Clinical Response/Remission	Primary Outcome Measures : ORR(6 months) [ Time Frame: From first dose up to 6 months, approximately. ] ORR(6 month) is defined as the proportion of subjects with complete response (CR) and partial response (PR) after 6 months of treatment. primary endpoint was ORR	Complete response Overall survival Partial response Progression-free survival Stable Disease	Efficacy > Clinical Response/Remission Efficacy > Survival Efficacy > Clinical Response/Remission Efficacy > Survival Efficacy > Clinical Response/Remission	Secondary Outcome Measures : DCR(6 months) [ Time Frame: From first dose up to 6 months, approximately. ] DCR(6 month) is defined as the proportion of subjects with complete response (CR) , partial response (PR) and stable disease(SD) after 6 months of treatment. PFS [ Time Frame: From first dose up to 12 months, approximately. ] PFS is defined as the time from the beginning of treatment to tumor…	2021-12-01	Actual	13.02	Actual	2023-01-01	Actual	9.96	Anticipated	2023-10-31	Anticipated	2023-12-31	Anticipated	2025-05-22	Actual
414996	ChiCTR2100051604 TrialTroveID-414996	Research on the Transformation of Individualized Immune Cell Therapy Targeting Neoantigen of Malignant Solid Tumors	II	Planned	Oncology	Oncology: Bladder; Oncology: Colorectal; Oncology: Melanoma	Second line; Stage IV	Colorectal Neoplasms; Melanoma; Urethral Neoplasms; Urinary Bladder Neoplasms	Trialtrove	(Other Hospital/Academic/Medical Center)	Sponsor	Academic					dendritic cell vaccine	Immunostimulant		Anticancer, immunological; Anticancer, vaccine	Biological > Vaccine > Anticancer, vaccine								To preliminarily understand the mutation of new antigens in patients with advanced (stage IV) malignant melanoma, bladder cancer and colorectal cancer in China, and establish the corresponding database. To establish a preparation technology that can specifically recognize or present these new antigen DC cells and their sensitized T cells, complete the corresponding clinical research work, realize…	Overall response rate Response rate	Efficacy > Clinical Response/Remission Efficacy > Clinical Response/Remission	Type:Primary indicator Outcome:Overall response rate, ORR Type:Primary indicator Outcome:security To evaluate the efficacy of individualized DC-T cells activated by tumor mutant antigen in the treatment of advanced malignant tumors above ( Overall response rate, ORR ) and security	Overall survival Quality of Life	Efficacy > Survival HEOR > Health-Related Quality Of Life	Type:Secondary indicator Outcome:overall survival, OS Type:Secondary indicator Outcome:quality of life, QOL Secondary objective :Overall survival ( OS ). The subjects quality of life ( QOL ). Immunological indicators and biomarkers of the subjects.	2021-10-01	Anticipated							2024-10-01	Anticipated
414117	DOH-27-052022-7059 EUCT number: 2024-511996-13-00 EudraCT Number: 2021-004594-32 IO102-IO103-013 IO102-IO103-013 / KEYNOTE-D18 IOB-013 IOB-013/KN-D18 KEYNOTE-D18 KN-D18 MK3475-D18 NCT05155254 TrialTroveID-414117	An Open-label, Randomized, Phase III Clinical Trial of IO102-IO103 in Combination With Pembrolizumab Versus Pembrolizumab Alone in Patients With Previously Untreated, Unresectable, or Metastatic (Advanced) Melanoma (IO102-IO103-013 / MK3475-D18)	III	Closed	Oncology	Oncology: Melanoma	BRAF; First line; PD-1 Naive; PD-L1 Naive; Stage III; Stage IV	Melanoma	Trialtrove	IO Biotech Merck & Co./Merck Sharp & Dohme (MSD)	Sponsor Collaborator	Industry, all other pharma Industry, Top 20 Pharma	Denmark United States	NJ	Copenhagen Rahway	DK-2200 07065	imsapepimut etimupepimut	Immunostimulant; Indoleamine 2,3-dioxygenase inhibitor; Immuno-oncology therapy; Immune checkpoint inhibitor Immunostimulant; PD-L1 antagonist; Immuno-oncology therapy; Immune checkpoint inhibitor	indoleamine 2,3-dioxygenase 1 CD274 molecule	Anticancer, immunological; Anticancer, vaccine Anticancer, immunological; Anticancer, vaccine	Biological > Peptide; Biological > Vaccine > Anticancer, vaccine Biological > Peptide; Biological > Vaccine > Anticancer, vaccine	pembrolizumab	PD-1 antagonist; Immuno-oncology therapy; Immune checkpoint inhibitor	programmed cell death 1	Anticancer, immunological	Biological > Protein > Antibody > Humanized monoclonal antibody	BRAF; GPT; TNFRSF9	Diagnostic; Predictive; Predisposing; Prognostic	To evaluate IO102-IO103, in combination with pembrolizumab, in patients with previously untreated, unresectable or metastatic (advanced) melanoma To assess the safety and efficacy of IO102-IO103 in combination with pembrolizumab as first-line treatment for patients with previously untreated unresectable or metastatic (advanced) melanoma To investigate the efficacy and safety of IO102-IO103 plus p…	Progression-free survival Response evaluation criteria in solid tumors	Efficacy > Survival Efficacy > Clinical Response/Remission	Primary Outcome Measures : Progression Free Survival (PFS) [ Time Frame: Approximately 3.5 years ] PFS defined as the time from randomization to the first documented disease progression ((based on Independent Review Committee in accordance with RECIST v1.1) or death from any cause. Main objective of the trial The primary objective is to investigate the efficacy of IO102-IO103 in combination with …	Adverse Events Clinical benefit rate Complete response Duration of overall response Overall response rate Overall survival Response evaluation criteria in solid tumors Response rate Safety and Tolerability Time to clinical response Time to response Treatment Emergent Adverse Events	Safety/Toxicity > Adverse Drug Reactions Efficacy > Clinical Response/Remission Efficacy > Clinical Response/Remission Efficacy > Clinical Response/Duration Efficacy > Clinical Response/Remission Efficacy > Survival Efficacy > Clinical Response/Remission Efficacy > Clinical Response/Remission Safety/Toxicity > Safety/Tolerability Efficacy > Clinical Response Efficacy > Disease Progression Safety/…	Secondary Outcome Measures : Overall Response Rate (ORR) [ Time Frame: Approximately 2.5 years ] ORR defined as the percentage of patients achieving a confirmed PR or CR. ORR will be determined by an IRC in accordance with RECIST v1.1. Overall survival (OS) [ Time Frame: Approximately 5.5 years ] OS defined as the time from randomisation until death from any cause. months. This will be determined…	2022-05-17	Actual									2027-09-30	Anticipated	2025-06-01	Anticipated
408902	CTR20211208 TrialTroveID-408902 YS-005	An Open, Dose-Escalated Phase I Clinical Trial To Evaluate The Safety Of YS-ON-001 In Subjects With Advanced Breast Cancer, Advanced Lung Cancer, Advanced Liver Cancer And Advanced Melanoma	I	Completed	Oncology	Oncology: Breast; Oncology: Liver; Oncology: Lung, Non-Small Cell; Oncology: Melanoma	Second line; Stage III; Stage IV	Breast Neoplasms; Carcinoma, Hepatocellular; Carcinoma, Non-Small-Cell Lung; Liver Cancer; Liver Neoplasms; Melanoma	Trialtrove	Lakeshore Biopharma Co. {YS Biopharma {YiSheng Biopharma}}	Sponsor	Industry, all other pharma	China		Beijing		YS-ON-001	Toll-like receptor 3 agonist; Immunostimulant; Immuno-oncology therapy	toll like receptor 3	Anticancer, immunological; Anticancer, vaccine	Biological > Vaccine > Anticancer, vaccine; Biological > Virus particles						EPO; GPT; insulin; TNF	Diagnostic; Predictive; Predisposing; Prognostic	To evaluate the safety, tolerability and dose-limiting toxicity of YS-ON-001 in subjects with advanced breast cancer, advanced lung cancer, advanced liver cancer, and advanced melanoma. To evaluate the recommended dose of YS-ON-001 in subjects with advanced breast cancer, advanced lung cancer, advanced liver cancer, and advanced melanoma.	Adverse Events Common Terminology Criteria for Adverse Events Dose-limiting toxicities Maximum tolerated dose Safety and Tolerability	Safety/Toxicity > Adverse Drug Reactions Safety/Toxicity > Adverse Drug Reactions Safety/Toxicity > Safety/Tolerability Safety/Toxicity > Safety/Tolerability Safety/Toxicity > Safety/Tolerability	Primary endpoint indicators and evaluation time Index The dose-limiting toxicity (DLT), maximum tolerated dose (MTD) and RP2D of YS-ON-001. The incidence, severity (according to CTCAE v5.0), and correlation of adverse events caused by subjects using YS-ON-001. Evaluation time 1-28 days Endpoint selection Safety index	Safety and Tolerability	Safety/Toxicity > Safety/Tolerability	Secondary endpoint indicators and evaluation time Index Analysis of non-specific immune cells, T cells and T cell subsets. Evaluation time 8th day, 15th day Index Antigen-specific IgG content. Evaluation time Day 15, Day 28, Day 56 Index Cytokines (such as IFN-?, TNF, IL-2, IL-4, IL-6, IL-10, IL-12, IL-17, etc.) analysis. Evaluation time Within 48h before and after the first injection (0, 2, 4, 6…	2021-12-31	Actual											2023-12-12	Actual
408457	TrialTroveID-408457	A Phase II Study of EVX-02 in an Adjuvant Melanoma	II	Planned	Oncology	Oncology: Melanoma	(N/A); Adjuvant	Melanoma	Trialtrove	Evaxion Biotech	Sponsor	Industry, all other pharma	Denmark		Copenhagen	2200	EVX-02	Immunostimulant; Immuno-oncology therapy	Not applicable	Anticancer, immunological; Anticancer, vaccine	Biological > Biological, other; Biological > Gene therapy; Biological > Vaccine > Anticancer, vaccine								To evaluate EVX-02 in adjuvant melanoma.							2022-12-01	Anticipated
408453	EUCT number: 2024-512393-10-00 EudraCT Number: 2022-000899-19 EVX-01-001 KEYNOTE-D36 NCT05309421 TrialTroveID-408453	An Open Label, Single Arm Trial Evaluating the Efficacy and Safety of EVX-01 in Combination With Pembrolizumab in Checkpoint Inhibitor Treatment naïve Adults With Unresectable or Metastatic Melanoma	II	Open	Oncology	Oncology: Melanoma	BRAF; First line; PD-1 Naive; PD-L1 Naive; PD-L1 Positive; Second line; Stage III; Stage IV	Melanoma	Trialtrove	Evaxion Biotech Merck & Co./Merck Sharp & Dohme (MSD)	Sponsor Collaborator	Industry, all other pharma Industry, Top 20 Pharma	Denmark United States	NJ	Copenhagen Rahway	2200 07065	pembrolizumab EVAX-01	PD-1 antagonist; Immuno-oncology therapy; Immune checkpoint inhibitor Immunostimulant; Immuno-oncology therapy	programmed cell death 1 Unspecified	Anticancer, immunological Prophylactic vaccine, anti-infective; Anticancer, immunological; Anticancer, vaccine	Biological > Protein > Antibody > Humanized monoclonal antibody Biological > Peptide; Biological > Vaccine > Anticancer, vaccine; Biological > Vaccine > Prophylactic vaccine, anti-infective						BRAF; BRAF V600E; CD4; CD8A; MMRN1; TNFRSF9	Diagnostic; Predictive; Predisposing; Prognostic	To evaluate the efficacy and safety of EVX-01 in combination with pembrolizumab in checkpoint inhibitor treatment naïve adults with unresectable or metastatic melanoma To evaluate the efficacy and safety of EVX-01 vaccination in combination with anti-PD1 treatment (pembrolizumab) in treatment-naive patients with metastatic or unresectable malignant stage III or IV melanoma To characterize the neo…	Complete response Overall response rate Response evaluation criteria in solid tumors	Efficacy > Clinical Response/Remission Efficacy > Clinical Response/Remission Efficacy > Clinical Response/Remission	Primary Outcomes: Overall response Primary Outcome Measures : Change in the best overall response (BOR) [ Time Frame: Measurements at Baseline through study completion (up to 102 weeks) ] Composite of a BOR of complete response (CR) or PR for patients with SD at the time of first EVX-01 administration and a BOR of CR for patients with PR at the time of first EVX-01 administration, within 2 years …	Adverse Events Overall response rate Overall survival Progression-free survival Response evaluation criteria in solid tumors Safety and Tolerability Serious Adverse Event	Safety/Toxicity > Adverse Drug Reactions Efficacy > Clinical Response/Remission Efficacy > Survival Efficacy > Survival Efficacy > Clinical Response/Remission Safety/Toxicity > Safety/Tolerability Safety/Toxicity > Serious Adverse Events	Secondary Outcome Measures : Change in overall response rate [ Time Frame: Measurements at Baseline through study completion (up to 102 weeks) ] Overall response rate, defined as the proportion of the patients who have best response as CR or PR assessed 2 years after initiation of treatment with pembrolizumab, as per RECIST 1.1 criteria Change in progression free survival (PFS) [ Time Frame: Meas…	2022-08-30	Actual							2025-06-28	Anticipated	2025-07-25	Anticipated	2025-12-01	Anticipated
406787	21-066 NCI-2022-00576 NCT04930783 TrialTroveID-406787	A Phase Ib Study of NeoVax in Combination with CDX-301 and Nivolumab or Pembrolizumab and in Patients with Melanoma	I	Open	Oncology	Oncology: Melanoma	Line of therapy N/A; PD-1 Naive; Stage III; Stage IV	Melanoma	Trialtrove	Dana-Farber/Harvard Cancer Center at Dana Farber Cancer Institute Celldex Therapeutics {AVANT Immunotherapeutics {Medarex/Celldex Therapeutics {Alteris Therapeutics}}}	Sponsor Collaborator	Academic Industry, all other pharma	United States	NJ	Hampton	08827	nivolumab Mobista pembrolizumab personalized neoantigen vaccine	PD-1 antagonist; Immuno-oncology therapy; Immune checkpoint inhibitor Flt-3 agonist PD-1 antagonist; Immuno-oncology therapy; Immune checkpoint inhibitor Unidentified pharmacological activity	programmed cell death 1 fms related tyrosine kinase 3 programmed cell death 1	Immunomodulator, anti-infective; Anticancer, immunological Immunomodulator, anti-infective; Anticancer, immunological; Radio/chemoprotective; Haematological; Immunostimulant, other; Immunosuppressant; Anti-inflammatory Anticancer, immunological Anticancer, vaccine	Biological > Protein > Antibody > Human monoclonal antibody Biological > Protein > Recombinant protein > Recombinant growth factor Biological > Protein > Antibody > Humanized monoclonal antibody Biological > Vaccine > Anticancer, vaccine; Small molecule > Synthetic small molecule								To determine if it is possible to safely administer a personalized neoantigen vaccine (NeoVax) in combination with the study drug CDX-301 and Nivolumab against melanoma by using information gained from specific characteristics of someone's own melanoma. To determine what the appropriate dose of CDX-301 to be given in combination with NeoVax and Nivolumab.	Common Terminology Criteria for Adverse Events Dose-limiting toxicities Maximum tolerated dose Safety and Tolerability	Safety/Toxicity > Adverse Drug Reactions Safety/Toxicity > Safety/Tolerability Safety/Toxicity > Safety/Tolerability Safety/Toxicity > Safety/Tolerability	PRIMARY OBJECTIVE: I. To evaluate the safety of NeoVax in combination with the FLT-3 agonist recombinant Flt3 ligand (CDX-301) and nivolumab Primary Outcome Measures : Rate of Dose Limiting Toxicity (DLT) [ Time Frame: Toxicities experienced within 49 days/7 weeks of Neoantigen Vaccine treatment initiation ] Based on the CTEP Active Version (version 5.0) of the NCI Common Terminology Criteria for…	Clinical benefit rate Complete response Immune Response Immunogenicity (other timeframe) Overall response rate Partial response Progressive disease rate Response evaluation criteria in solid tumors Stable Disease	Efficacy > Clinical Response/Remission Efficacy > Clinical Response/Remission Efficacy > Clinical Response/Remission Efficacy > Immunological Response Efficacy > Clinical Response/Remission Efficacy > Clinical Response/Remission Efficacy > Clinical Response/Progression Efficacy > Clinical Response/Remission Efficacy > Clinical Response/Remission	SECONDARY OBJECTIVES: I. To assess the induction of neoantigen-specific cellular immune responses following administration of NeoVax in combination with the FLT-3 agonist CDX-301 and nivolumab. II. To determine anti-tumor activity at week 24 as assessed by objective response rate (ORR), and clinical benefit rate (CBR), defined as the proportion of patients who achieve complete response (CR), part…	2022-01-03	Actual							2026-12-31	Anticipated	2030-09-30	Anticipated
406532	NCT04925713 SC 2020-01 TrialTroveID-406532	Phase I Trial of IFx-Hu2.0 to Evaluate Safety in Patients With Skin Cancer	I	Completed	Oncology	Oncology: Melanoma; Oncology: Skin, Basal Cell Carcinoma; Oncology: Skin, Squamous Cell Carcinoma (cSCC)	(N/A); Line of therapy N/A	Carcinoma; Carcinoma, Basal Cell; Carcinoma, Squamous Cell; Melanoma; Neoplasms, Basal Cell; Skin Neoplasms	Trialtrove	TuHURA Biosciences {Morphogenesis Inc.}	Sponsor	Industry, all other pharma	United States		Tampa	FL 33612	IFx-Hu2.0	Immunostimulant; Immuno-oncology therapy; Immune checkpoint inhibitor	Unspecified	Anticancer, immunological; Anticancer, vaccine	Biological > Gene therapy; Biological > Nucleic acid > Nucleic acid, vector type; Biological > Vaccine; Biological > Vaccine > Anticancer, vaccine						GGT1; HOXB6; PGRMC1; RPS6KA2	Diagnostic; Predisposing; Prognostic	To assess safety and tolerability of IFx-Hu2.0 in patients with basal cell carcinoma, squamous cell carcinoma, or cutaneous melanoma.	Adverse Events Common Terminology Criteria for Adverse Events	Safety/Toxicity > Adverse Drug Reactions Safety/Toxicity > Adverse Drug Reactions	Primary Outcome Measures : Rate of Adverse Events Rate of Adverse Events reported per Common Terminology Criteria for Adverse Events (CTCAE) v5.0 [Time Frame: 28 days post injection] Number of Patients Who Completed the Trial [Time Frame: 28 Days Post Injection] Number of Patients who completed the trial per protocol without major deviations. [Time Frame: 28 days post injection]	Complete response	Efficacy > Clinical Response/Remission		2021-06-10	Actual							2021-10-07	Actual	2022-03-10	Actual	2024-08-02	Actual
404219	TrialTroveID-404219	A Phase II, Open-Label, Multi-Site, Non-Controlled, Interventional, Randomized Trial Of IFx-Hu2.0 ± PD-1 Antagonist For The Treatment Of Patients With Stage III to IV Cutaneous Melanoma	II	Terminated	Oncology	Oncology: Melanoma; Oncology: Neuroendocrine; Oncology: Skin, Squamous Cell Carcinoma (cSCC)	Merkel; Second line; Stage III; Stage IV	Carcinoma, Squamous Cell; Melanoma; Neuroendocrine Tumors	Trialtrove	TuHURA Biosciences {Morphogenesis Inc.}	Sponsor	Industry, all other pharma	United States		Tampa	FL 33612	IFx-Hu2.0	Immunostimulant; Immuno-oncology therapy; Immune checkpoint inhibitor	Unspecified	Anticancer, immunological; Anticancer, vaccine	Biological > Gene therapy; Biological > Nucleic acid > Nucleic acid, vector type; Biological > Vaccine; Biological > Vaccine > Anticancer, vaccine	PD-1 antagonist, undisclosed	PD-1 antagonist; Immuno-oncology therapy; Immune checkpoint inhibitor		Anticancer, immunological	Small molecule > Synthetic small molecule	HOXB6; RPS6KA2	Predisposing	To evaluate IFx-Hu2.0 ± PD-1 Antagonist for the treatment of patients with stage III to IV cutaneous melanoma, Merkel cell carcinoma (MCC), or cutaneous squamous cell carcinoma (cSCC) who are primarily (i.e. no response) or secondarily (i.e. progression) refractory to at least 1 cycle (i.e. 12 weeks) of an FDA-approved PD-1 antagonist therapy.							2021-12-01	Anticipated
402128	IFx-Hu2.0 Expanded Access NCT04853602 TrialTroveID-402128	IFx-Hu2.0 Expanded Access Program	I	Open	Oncology	Oncology: Melanoma; Oncology: Neuroendocrine; Oncology: Skin, Squamous Cell Carcinoma (cSCC)	Merkel; Second line; Stage III; Stage IV	Carcinoma; Carcinoma, Merkel Cell; Carcinoma, Squamous Cell; Melanoma; Neuroendocrine Tumors; Skin Neoplasms	Trialtrove	TuHURA Biosciences {Morphogenesis Inc.}	Sponsor	Industry, all other pharma	United States		Tampa	FL 33612	IFx-Hu2.0	Immunostimulant; Immuno-oncology therapy; Immune checkpoint inhibitor	Unspecified	Anticancer, immunological; Anticancer, vaccine	Biological > Gene therapy; Biological > Nucleic acid > Nucleic acid, vector type; Biological > Vaccine; Biological > Vaccine > Anticancer, vaccine						HOXB6; RPS6KA2	Predisposing	To evaluate adult patients (greater than or equal to 18 years of age) with stage III through IV cutaneous melanoma, advanced Merkel cell carcinoma (MCC), or advanced cutaneous squamous cell carcinoma (cSCC) who have failed all available treatment options.							2021-04-16	Actual
398602	NCT04787003 RR-001 TrialTroveID-398602	A Single-arm, Open-label Clinical Study to Evaluate the Safety, Tolerability and Preliminary Efficacy of Oncolytic Virus (OVV-01) Injection Combined With or Without Immune Checkpoint Inhibitors in the Treatment of Patients With Advanced Solid Tumors	I	Open	Oncology	Oncology: Breast; Oncology: Cervical; Oncology: Colorectal; Oncology: Gastric; Oncology: Head/Neck; Oncology: Liver; Oncology: Lung, Non-Small Cell; Oncology: Melanoma; Oncology: Osteosarcoma; Oncology: Soft Tissue Sarcoma; Oncology: Unspecified Solid Tumor	Fourth line or greater; Line of therapy N/A; Nasopharyngeal; Squamous Cell; Stage III; Stage IV	Breast Neoplasms; Carcinoma, Hepatocellular; Carcinoma, Non-Small-Cell Lung; Colorectal Neoplasms; Ewing Sarcoma; Fibrosarcoma; Head and Neck Neoplasms; Leiomyosarcoma; Liposarcoma; Liver Cancer; Liver Neoplasms; Melanoma; Nasopharyngeal Neoplasms; Neoplasms, Unknown Primary; Osteosarcoma; Rhabdomyosarcoma; Sarcoma; Stomach Carcinoma; Stomach Neoplasms; Synovial Sarcoma; Unspecified; Uterine Cerv…	Trialtrove	(Other Hospital/Academic/Medical Center) Joint Biosciences (HK)	Sponsor Collaborator	Academic Industry, all other pharma	Hong Kong, S.A.R., China			00000	OVV-01	Immunostimulant; Immuno-oncology therapy	Not applicable	Anticancer, immunological; Anticancer, vaccine	Biological > Nucleic acid; Biological > Vaccine > Anticancer, vaccine; Biological > Virus particles > Lytic virus	pembrolizumab atezolizumab	PD-1 antagonist; Immuno-oncology therapy; Immune checkpoint inhibitor PD-L1 antagonist; Immuno-oncology therapy; Immune checkpoint inhibitor	programmed cell death 1 CD274 molecule; programmed cell death 1	Anticancer, immunological Anticancer, immunological	Biological > Protein > Antibody > Humanized monoclonal antibody Biological > Protein > Antibody > Human monoclonal antibody			Phase Ia: To investigate the safety, tolerability and efficacy of OVV-01 injection in the treatment of patients with advanced solid tumors (OVV-01 single dose gradient exploration) Phase Ib: To evaluate the safety, tolerability and efficacy of OVV-01 injection combined with immune checkpoint inhibitors pembrolizumab (anti-PD-1 monoclonal antibody) or atezolizumab (anti-PD-L1 monoclonal antibody) …	Common Terminology Criteria for Adverse Events Maximum tolerated dose Safety and Tolerability Treatment Emergent Adverse Events	Safety/Toxicity > Adverse Drug Reactions Safety/Toxicity > Safety/Tolerability Safety/Toxicity > Safety/Tolerability Safety/Toxicity > Adverse Drug Reactions	Primary Outcome Measures : to define the MTD of OVV-01 [ Time Frame: 6 months ] to define the maximum tolerated dose (MTD) of intratumoral administration of OVV-01 injection in humans with malignant tumors. Number of participants with treatment-related adverse events as assessed by CTCAE v5.0 [ Time Frame: 8 months ] to evaluate the number of Grade III and above side effects assessed by CTCAE v5.…	Clinical benefit rate Overall response rate Response evaluation criteria in solid tumors	Efficacy > Clinical Response/Remission Efficacy > Clinical Response/Remission Efficacy > Clinical Response/Remission	Secondary Outcome Measures : To evaluate the efficacy assessed by the RECISTv1.1 of OVV-01 [ Time Frame: 6 months ] to evaluate preliminary efficacy assessed by the RECISTv1.1 of intratumoral administration of OVV-01 injection in the treatment of patients with advanced solid tumors To evaluate the efficacy assessed by the RECISTv1.1 of OVV-01 with ICIs [ Time Frame: 8 months ] to evaluate the pre…	2021-02-16	Actual							2023-10-01	Anticipated	2024-02-28	Anticipated
397825	2021-0907 EUCT number: 2023-509996-18-00 EudraCT Number: 2020-006025-56 NCT05018273 TrialTroveID-397825 VB N-02	A Phase IB, Open-Label, Dose-Escalation Study of the Safety of and Antigen-specific Immune Responses Elicited by VB10.NEO in Combination With Atezolizumab in Patients With Locally Advanced and Metastatic Tumors	I	Completed	Oncology	Oncology: Anal; Oncology: Bladder; Oncology: Breast; Oncology: Cervical; Oncology: Esophageal; Oncology: Gastric; Oncology: Head/Neck; Oncology: Lung, Non-Small Cell; Oncology: Melanoma; Oncology: Renal; Oncology: Unspecified Solid Tumor	Fourth line or greater; HER2 negative; Maintenance/Consolidation; MSI-H/dMMR; PD-1 Refractory; PD-L1 Low; PD-L1 Refractory; Second line; Squamous Cell; Stage III; Stage IV; Third line; Triple receptor negative	Anus Neoplasms; Breast Neoplasms; Carcinoma, Non-Small-Cell Lung; Carcinoma, Renal Cell; Esophageal Cancer; Esophageal Neoplasms; Head and Neck Neoplasms; Kidney Neoplasms; Melanoma; Neoplasms; Neoplasms, Unknown Primary; Renal Cancer; Stomach Carcinoma; Stomach Neoplasms; Urethral Neoplasms; Urinary Bladder Neoplasms; Uterine Cervical Neoplasms; Wilms Tumor	Trialtrove	Nykode Therapeutics {Vaccibody} Roche/Genentech	Sponsor Collaborator	Industry, all other pharma Industry, Top 20 Pharma	Norway Switzerland		Oslo Basel	0349 CH-4070	VB10-NEO	Immunostimulant; Lymphocyte stimulant; Immuno-oncology therapy	Unspecified	Anticancer, immunological; Anticancer, vaccine	Biological > Biological, other > Other immunoconjugate; Biological > Gene therapy; Biological > Nucleic acid; Biological > Vaccine > Anticancer, vaccine; Biological > Vaccine > Recombinant vaccine	atezolizumab	PD-L1 antagonist; Immuno-oncology therapy; Immune checkpoint inhibitor	CD274 molecule; programmed cell death 1	Anticancer, immunological	Biological > Protein > Antibody > Human monoclonal antibody	albumin; EPO; ERBB2; TNF	Diagnostic; Predictive; Predisposing; Prognostic	To evaluate VB10.NEO in combination with atezolizumab in patients with locally advanced and metastatic tumors. To evaluate the safety, tolerability, antigen-specific immune response and preliminary antitumor activity associated with VB10.NEO administered in combination with atezolizumab, and to identify a RP2D for VB10.NEO in combination with atezolizumab, in patients with locally advanced and me…	Adverse Events C reactive protein Diastolic blood pressure Vital signs	Safety/Toxicity > Adverse Drug Reactions Efficacy > Inflammatory Assessment Efficacy > Hemodynamic Parameters Safety/Toxicity > Serious Adverse Events	Primary Outcome Measures : Incidence and severity of adverse events (AEs) [ Time Frame: From baseline and up to 27 months ] The number and percentage of participants that experience an adverse event (AE) Changes from baseline in vital signs [ Time Frame: From baseline and up to 27 months ] Changes for measurements done prior and after the first VB10.NEO injection of each cycle for the following v…	Circulating Tumor Cells Complete response Duration of overall response Immune Response Immunogenicity (other timeframe) Overall response rate - duration Overall response rate Overall survival Partial response Progression-free survival Response evaluation criteria in solid tumors Safety and Tolerability	Efficacy > Clinical Response/Remission Efficacy > Clinical Response/Remission Efficacy > Clinical Response/Duration Efficacy > Clinical Response/Remission Efficacy > Immunological Response Efficacy > Clinical Response/Remission Efficacy > Clinical Response/Remission Efficacy > Survival Efficacy > Clinical Response/Remission Efficacy > Survival Efficacy > Clinical Response/Remission Safety/Toxicit…	Secondary Outcome Measures : Assessment of the antigen-specific immune response elicited by VB10.NEO administered in combination with atezolizumab [ Time Frame: From baseline and up to 25 months ] Number and magnitude of antigen-specific T-cell responses before and after initiation of trial treatment Objective response rate (ORR) [ Time Frame: From baseline and up to 27 months ] The proportion of…	2021-12-21	Actual	28.27	Actual	2024-04-29	Actual	5.36	Actual	2024-10-09	Actual	2024-10-09	Actual	2025-05-22	Actual
386378	LUMINOS-102 NCI-2021-06404 NCT04577807 TrialTroveID-386378	Lerapolturev (Formerly Known as PVSRIPO) With or Without Immune Checkpoint Blockade in Advanced PD-1 Refractory Melanoma	II	Closed	Oncology	Oncology: Melanoma	BRAF; PD-1 Refractory; PD-L1 Positive; PD-L1 Refractory; Second line; Stage III; Stage IV	Melanoma	Trialtrove	Istari Oncology	Sponsor	Industry, all other pharma	United States		Durham	27709	lerapolturev	Immunostimulant; CD155 antagonist; PD-L1 antagonist; Immuno-oncology therapy; Immune checkpoint inhibitor	PVR cell adhesion molecule	Anticancer, immunological; Anticancer, vaccine	Biological > Gene therapy; Biological > Nucleic acid > Nucleic acid, vector type > Viral vector; Biological > Vaccine > Anticancer, vaccine; Biological > Vaccine > Recombinant vaccine; Biological > Virus particles > Lytic virus	anti-PD-1 Ab, unspecified	PD-1 antagonist; Immuno-oncology therapy; Immune checkpoint inhibitor		Anticancer, immunological; Immunostimulant, other	Small molecule > Synthetic small molecule	BRAF; CD8A; GHRH; insulin; LYPD4; PDCD1	Diagnostic; Predictive; Predisposing; Prognostic	To investigate the safety, tolerability, and initial efficacy of lerapolturev alone or in combination with a programmed death receptor-1 (anti-PD-1) inhibitor.	Adverse Events Common Terminology Criteria for Adverse Events Overall response rate - duration Overall response rate Partial response Response evaluation criteria in solid tumors Treatment Emergent Adverse Events	Safety/Toxicity > Adverse Drug Reactions Safety/Toxicity > Adverse Drug Reactions Efficacy > Clinical Response/Remission Efficacy > Clinical Response/Remission Efficacy > Clinical Response/Remission Efficacy > Clinical Response/Remission Safety/Toxicity > Adverse Drug Reactions	Primary Outcome Measures : Overall Response Rate (ORR) [ Time Frame: 24 months ] The proportion of patients achieving confirmed complete (CR) or partial response (PR), per RECIST 1.1 criteria Frequency and severity of treatment-emergent adverse events [ Time Frame: 24 months ] The frequency and severity of treatment-emergent adverse events (TEAE) via Common Terminology Criteria for Adverse Events…	Clinical benefit rate Duration of overall response Immune-related response evaluation criteria in solid tumors Overall response rate - duration Overall response rate Overall survival Progression-free survival Response evaluation criteria in solid tumors Response rate Stable Disease	Efficacy > Clinical Response/Remission Efficacy > Clinical Response/Duration Efficacy > Clinical Response/Remission Efficacy > Clinical Response/Remission Efficacy > Clinical Response/Remission Efficacy > Survival Efficacy > Survival Efficacy > Clinical Response/Remission Efficacy > Clinical Response/Remission Efficacy > Clinical Response/Remission	Secondary Outcome Measures : Overall Survival [ Time Frame: 24 months ] Overall survival (OS): time from treatment group assignment until death from any cause. Duration of Response [ Time Frame: 24 months ] Duration of Response (DOR): time from confirmed objective response (CR or PR per RECIST 1.1) until unequivocal disease progression or death, whichever occurs first Disease Control Rate [ Time …	2020-11-17	Actual							2024-10-01	Anticipated	2024-12-01	Anticipated
386340	CTR20201714 NCT04616443 OH2-I-ST-03 TrialTroveID-386340	Phase Ib Study of the Combination Use of Recombinant Human GM-CSF Type II Herpes Simplex Virus (OH2) Injection (Vero Cells) and HX008 Injection in the Treatment of Melanoma	I	Open	Oncology	Oncology: Melanoma	PD-1 Refractory; PD-L1 Positive; Second line; Stage III; Stage IV	Melanoma	Trialtrove	Binhui Biopharmaceutical Co. Binhui Biopharmaceutical Co./Binhui Biopharmaceutical Co. Shengwu Chuangxin Yuanfen Branch	Sponsor Collaborator	Industry, all other pharma Industry, all other pharma	China China		Ezhou Ezhou		recombinant human GM-CSF type II herpes simplex virus vaccine, Binhui Biopharmaceutical	Granulocyte macrophage colony stimulating factor agonist; Immunostimulant; PD-1 antagonist; PD-L1 antagonist; Immuno-oncology therapy	colony stimulating factor 2; colony stimulating factor 2 receptor alpha subunit	Anticancer, immunological; Anticancer, vaccine	Biological > Nucleic acid > Nucleic acid, vector type > Viral vector; Biological > Nucleic acid > Nucleic acid, vector type > Viral vector > Herpes simplex virus; Biological > Vaccine > Anticancer, vaccine; Biological > Vaccine > Recombinant vaccine; Biological > Virus particles > Lytic virus	pucotenlimab	PD-1 antagonist; Immuno-oncology therapy; Immune checkpoint inhibitor	programmed cell death 1	Anticancer, immunological	Biological > Protein > Antibody > Humanized monoclonal antibody; Biological > Protein > Antibody > Monoclonal antibody, other	CD4; CD8A; complement C3; insulin	Diagnostic; Predictive; Predisposing; Prognostic	To evaluate the safety and tolerability of OH2 injection combined with HX008 injection (PD-1 monoclonal antibody) in humans, and to explore its dose-limiting toxicity (DLT) in humans To evaluate the safety and efficacy of OH2 in combination with HX008, an anti-PD-1 antibody, in patients with melanoma	Adverse Events Clinical benefit rate Common Terminology Criteria for Adverse Events Dose-limiting toxicities Immunogenicity (other timeframe) Immunogenicity Overall response rate Pregnancy (contraceptive failure) Vital signs	Safety/Toxicity > Adverse Drug Reactions Efficacy > Clinical Response/Remission Safety/Toxicity > Adverse Drug Reactions Safety/Toxicity > Safety/Tolerability Efficacy > Immunological Response Safety/Toxicity > Adverse Drug Reactions Efficacy > Clinical Response/Remission Efficacy > Clinical Failure (Efficacy) Safety/Toxicity > Serious Adverse Events	Primary endpoint indicators and evaluation time: Vital signs, physical examination, ECOG score. Laboratory tests: blood, urine, and stool tests; blood pregnancy tests for women of childbearing age; virological tests -From signing the informed consent to the end of the study. (1) Objective response rate (ORR). (2) Disease control rate (DCR). -From signing the informed consent to the end of the stu…	Cmax Complement levels Immune Response Immunogenicity (other timeframe) Immunogenicity Overall response rate - duration Overall response rate Overall survival Progression-free survival Response rate	Pharmacokinetics/Pharmacodynamics > PK/PD Efficacy > Inflammatory Assessment Efficacy > Clinical Response/Remission Efficacy > Immunological Response Safety/Toxicity > Adverse Drug Reactions Efficacy > Clinical Response/Remission Efficacy > Clinical Response/Remission Efficacy > Survival Efficacy > Survival Efficacy > Clinical Response/Remission	Secondary objectives: (1) To preliminarily evaluate the efficacy of OH2 injection combined with HX008 injection (PD-1 monoclonal antibody) for melanoma patients. (2) To evaluate the immunoreactivity of melanoma patients to OH2 injection and HX008 injection. (3) To evaluate the immunogenicity of OH2 injection and HX008 injection. (4) To evaluate the biodistribution and biological effects of intrat…	2020-11-12	Actual							2025-11-30	Anticipated	2025-11-30	Anticipated
378505	EVX-02-001 NCT04455503 TrialTroveID-378505	A Phase I/II, Study of Adjuvant Immunotherapy With EVX-02 and Anti-PD-1 After Complete Resection of Stage IIIB/IIIC/IIID or Stage IV Melanoma in Patients at High Risk for Recurrence	I/II	Terminated	Oncology	Oncology: Melanoma	Adjuvant; PD-1 Naive; PD-L1 Naive; Stage III; Stage IV	Melanoma	Trialtrove	Evaxion Biotech	Sponsor	Industry, all other pharma	Denmark		Copenhagen	2200	nivolumab EVX-02	PD-1 antagonist; Immuno-oncology therapy; Immune checkpoint inhibitor Immunostimulant; Immuno-oncology therapy	programmed cell death 1 Not applicable	Immunomodulator, anti-infective; Anticancer, immunological Anticancer, immunological; Anticancer, vaccine	Biological > Protein > Antibody > Human monoclonal antibody Biological > Biological, other; Biological > Gene therapy; Biological > Vaccine > Anticancer, vaccine	surgical intervention	Not applicable		Miscellaneous	Small molecule > Synthetic small molecule	BRAF; CD4; CD40; CD8A; TNFRSF9	Diagnostic; Predictive; Predisposing; Prognostic	To assess the safety, tolerability, PD, and efficacy of adjuvant immunotherapy EVX-02 vaccine and anti-PD-1 (Nivolumab) in patients who have had a complete resection of a Stage IIIB/IIIC/IIID or Stage IV melanoma who are at high risk of recurrence. To evaluate relapse free survival. To investigate safety and tolerability, operational and clinical feasibility, and immunogenicity of the applied per…	Common Terminology Criteria for Adverse Events Heart rate Immunogenicity (other timeframe) Immunogenicity Progressive disease rate Safety and Tolerability Treatment Emergent Adverse Events Vital signs	Safety/Toxicity > Adverse Drug Reactions Safety/Toxicity > Cardiac Measures/Events Efficacy > Immunological Response Safety/Toxicity > Adverse Drug Reactions Efficacy > Clinical Response/Progression Safety/Toxicity > Safety/Tolerability Safety/Toxicity > Adverse Drug Reactions Safety/Toxicity > Serious Adverse Events	Primary Outcome Measures : Safety and tolerability(Incidence of Treatment-Emergent Adverse Events) [ Time Frame: Measurements at Baseline through study completion, an average of 1 year ] Measure through CTCAE version 5.0 Safety and tolerability(Incidence of Treatment-Emergent Adverse Events) measure through Vital Sign- blood pressure [ Time Frame: Measurements at Baseline through study completion…	Disease-free survival Progressive disease rate	Efficacy > Survival Efficacy > Clinical Response/Progression	Secondary Outcome Measures : Efficacy measure through Relapse-free survival (RFS) [ Time Frame: Measurements at Baseline through study completion, an average of 1 year ] Measured by result of Relapse-free survival (RFS) Other Outcome Measures: PD response of EVX-02 assessed by monitoring the quantity of cfDNA in plasma [ Time Frame: Measured at Screening, Day -84 to Day -1, Day 1, Day 84, Day 168…	2020-07-13	Actual	24.65	Actual	2022-08-02	Actual	6.9	Actual	2023-02-28	Actual	2023-03-28	Actual	2023-04-18	Actual
374423	NCT04386967 OH2-I-ST-01 TrialTroveID-374423	Open and Incremental Phase I Clinical Trial of Recombinant Human GM-CSF Type II Herpes Simplex Virus (OH2) Injection (Vero Cells) in the Treatment of Advanced Solid Tumors	I/II	Open	Oncology	Oncology: Breast; Oncology: Cervical; Oncology: Gastric; Oncology: Head/Neck; Oncology: Liver; Oncology: Melanoma; Oncology: Soft Tissue Sarcoma	Second line; Stage III; Stage IV	Breast Neoplasms; Carcinoma, Hepatocellular; Fibrosarcoma; Head and Neck Neoplasms; Leiomyosarcoma; Liposarcoma; Liver Cancer; Liver Neoplasms; Melanoma; Neoplasms; Rhabdomyosarcoma; Sarcoma; Soft Tissue Neoplasms; Soft Tissue Sarcoma; Stomach Carcinoma; Stomach Neoplasms; Synovial Sarcoma; Uterine Cervical Neoplasms	Trialtrove	Binhui Biopharmaceutical Co.	Sponsor	Industry, all other pharma	China		Ezhou		recombinant human GM-CSF type II herpes simplex virus vaccine, Binhui Biopharmaceutical	Granulocyte macrophage colony stimulating factor agonist; Immunostimulant; PD-1 antagonist; PD-L1 antagonist; Immuno-oncology therapy	colony stimulating factor 2; colony stimulating factor 2 receptor alpha subunit	Anticancer, immunological; Anticancer, vaccine	Biological > Nucleic acid > Nucleic acid, vector type > Viral vector; Biological > Nucleic acid > Nucleic acid, vector type > Viral vector > Herpes simplex virus; Biological > Vaccine > Anticancer, vaccine; Biological > Vaccine > Recombinant vaccine; Biological > Virus particles > Lytic virus	pembrolizumab	PD-1 antagonist; Immuno-oncology therapy; Immune checkpoint inhibitor	programmed cell death 1	Anticancer, immunological	Biological > Protein > Antibody > Humanized monoclonal antibody			To evaluates the safety and efficacy of OH2 as single agent or in combination with Keytruda, an anti-PD-1 antibody, in patients with malignant solid tumors (melanoma) To evaluate the safety and preliminary efficacy in unresected stage IIIC to IV melanoma patients (pts) Antitumor activity was assessed per Response Evaluation Criteria in Solid Tumors (RECIST version 1.1) and immune-RECIST in phase …	Dose-limiting toxicities Maximum tolerated dose Safety and Tolerability	Safety/Toxicity > Safety/Tolerability Safety/Toxicity > Safety/Tolerability Safety/Toxicity > Safety/Tolerability	Primary Outcome Measures : Further evaluation of dose-limiting toxicity (DLT) and maximum-tolerated dose (MTD) of OH2 in patients with solid tumors [ Time Frame: 12 months ] The dose-limiting toxicity (DLT) of OH2 injection and Keytruda in patients with solid tumors [ Time Frame: 12 months ] The maximum-tolerated dose (MTD) of OH2 injection in combination with Keytruda in patients with solid tumo…	Immunogenicity (other timeframe) Immunogenicity Overall response rate Response rate	Efficacy > Immunological Response Safety/Toxicity > Adverse Drug Reactions Efficacy > Clinical Response/Remission Efficacy > Clinical Response/Remission	Secondary Outcome Measures : The response rate of patients with solid tumors receiving OH2 injection monotherapy and OH2 injection in combination with Keytruda [ Time Frame: 12 months ] The biodistribution of OH2 injection as determined by the concentration of OH2 in blood, urine and feces of participating patients [ Time Frame: 12 months ] The immunogenicity of OH2 injection as determined by the…	2018-11-22	Actual									2024-12-13	Anticipated
373272	HSR200006 Mel 66 Mel66 NCT04364230 TrialTroveID-373272	Enhanced Melanoma Vaccine Against Neoantigen and Shared Antigens by CD40 Activation and TLR Agonists in Patients With Melanoma	I/II	Completed	Oncology	Oncology: Melanoma	Line of therapy N/A; Ocular; Stage I; Stage II; Stage III; Stage IV	Melanoma	Trialtrove	Celldex Therapeutics {AVANT Immunotherapeutics}	Sponsor	Industry, all other pharma	United States	NJ	Hampton	08827	poly-ICLC 6 melanoma helper peptide vaccine CDX-1140 NeoAg-mBRAF	Immunostimulant CD40 agonist; Immuno-oncology therapy; Immune checkpoint stimulant Unidentified pharmacological activity	CD40 molecule	Anticancer, immunological; Immunostimulant, anti-AIDS; Immunostimulant, other; Multiple sclerosis treatment Anticancer, immunological; Anticancer, vaccine; Immunosuppressant Anticancer, immunological Anticancer, other	Biological > Vaccine > Anticancer, vaccine; Small molecule > Synthetic small molecule Biological > Protein > Antibody > Human monoclonal antibody Small molecule > Synthetic small molecule						BRAF; BRAF V600E; CD4; PRAME; TLR3	Diagnostic; Predictive; Predisposing; Prognostic	To evaluate whether it is safe to administer a peptide vaccine made of 6MHP and a mutated neoantigen peptide (BRAF585-614-V600E) combined with adjuvants. To investigate the effects of the vaccine and the adjuvants on the immune response. To hypothesize that vaccination with CD40 Ab/TLR3 agonist would be safe and would induce strong, durable CD4+ T cell responses, and that neoAg-mBRAF would be imm…	Common Terminology Criteria for Adverse Events Dose-limiting toxicities Immune Response Immunogenicity (other timeframe) Immunogenicity Overall response rate Response rate Safety and Tolerability	Safety/Toxicity > Adverse Drug Reactions Safety/Toxicity > Safety/Tolerability Efficacy > Clinical Response/Remission Efficacy > Immunological Response Safety/Toxicity > Adverse Drug Reactions Efficacy > Clinical Response/Remission Efficacy > Clinical Response/Remission Safety/Toxicity > Safety/Tolerability	Primary Outcome Measures : Safety of CDX-1140 + melanoma peptide vaccine (6MHP and NeoAg-mBRAF) + PolyICLC [ Time Frame: 30 days after receiving the last dose of study drug ] Number of participants with dose-limiting toxicities based on CTCAE v5.0 Immunogenicity: Estimate immune response rate to a melanoma vaccine combined with CDX-1140 [ Time Frame: Day 85 and/or Day 176 ] Number of participants…	Immunogenicity (other timeframe) Immunogenicity	Efficacy > Immunological Response Safety/Toxicity > Adverse Drug Reactions	Secondary Outcome Measures : Immunogenicity: Impact of vaccine containing peptides plus CDX-1140 and polyICLC on regulatory T cells [ Time Frame: Day 50 ] Number of FoxP3+ CD4+ T cells per mm^2 in vaccine site biopsies Immunogenicity: Impact of addition of CDX-1140 to melanoma vaccine on circulating regulatory T cells [ Time Frame: Through Day 85 ] Number of participants with circulating Tregs (C…	2020-09-28	Actual	36.42	Actual	2023-10-11	Actual	5.1	Actual	2024-03-14	Actual	2025-05-31	Anticipated	2024-11-05	Actual
372194	ChiCTR2000031980 ChiMCTR2000003215 TrialTroveID-372194	A prospective, open, single-arm controlled clinical trial of novel oncolytic virus in the treatment of advanced malignant solid tumors	I	Open	Oncology	Oncology: Breast; Oncology: Cervical; Oncology: Colorectal; Oncology: Esophageal; Oncology: Liver; Oncology: Lung, Non-Small Cell; Oncology: Lung, Small Cell; Oncology: Melanoma; Oncology: Neuroendocrine; Oncology: Ovarian	Pulmonary; Second line; Stage III; Stage IV	Breast Neoplasms; Carcinoma, Hepatocellular; Carcinoma, Non-Small-Cell Lung; Carcinoma, Small Cell; Colorectal Neoplasms; Esophageal Neoplasms; Liver Cancer; Liver Neoplasms; Melanoma; Neuroendocrine Tumors; Ovarian Neoplasms; Small Cell Lung Carcinoma; Uterine Cervical Neoplasms	Trialtrove	(Other Hospital/Academic/Medical Center)	Sponsor	Academic					Astragaloside IV Xueshuantong oncolytic virus, unspecified fusion cell vaccine, unspecified	Unidentified pharmacological activity Unidentified pharmacological activity Immuno-oncology therapy Immunostimulant		Cardiovascular; Hypolipaemic/Antiatherosclerotic Neuroprotective Anticancer, immunological Anticancer, immunological; Anticancer, vaccine	Small molecule > Synthetic small molecule Small molecule > Synthetic small molecule Biological > Virus particles > Lytic virus Biological > Vaccine > Anticancer, vaccine	radiation therapy undisclosed - chemotherapy undisclosed - targeted therapy	Unidentified pharmacological activity Unidentified pharmacological activity Unidentified pharmacological activity		Miscellaneous Anticancer, other Anticancer, other	Small molecule > Synthetic small molecule Small molecule > Synthetic small molecule Small molecule > Synthetic small molecule	albumin	Diagnostic; Predictive; Predisposing; Prognostic	To observe the safety, tolerance and effectiveness of traditional Chinese medicine (Astragalus / Panax notoginseng) combined with new oncolytic virus / fusion cells to enhance the immune cells against advanced liver cancer, lung cancer and other malignant tumors.	Safety and Tolerability	Safety/Toxicity > Safety/Tolerability	Safety index	Clinical benefit rate Overall response rate Quality of Life Time to progression	Efficacy > Clinical Response/Remission Efficacy > Clinical Response/Remission HEOR > Health-Related Quality Of Life Efficacy > Disease Progression	TTP ORR DCR Symptom relief rate Quality of life	2020-02-01	Actual	42.97	Anticipated	2023-08-31	Anticipated	4.01	Anticipated	2023-12-31	Anticipated
369342	NCI-2020-06471 NCT04301011 RAPTOR TBio-6517-ITu-001 TrialTroveID-369342	A Phase I/IIa, Multicenter, Open-label Trial of TBio-6517, an Oncolytic Vaccinia Virus, Administered Alone and in Combination With Pembrolizumab, in Patients With Advanced Solid Tumors	I	Terminated	Oncology	Oncology: Bile Duct (Cholangiocarcinoma); Oncology: Breast; Oncology: Cervical; Oncology: Colorectal; Oncology: Head/Neck; Oncology: Melanoma; Oncology: Mesothelioma; Oncology: Renal; Oncology: Skin, Squamous Cell Carcinoma (cSCC); Oncology: Unspecified Solid Tumor	(N/A); Distal; HER2 negative; Hilar; Intrahepatic; Line of therapy N/A; MSS/pMMR; PD-1 Refractory; PD-L1 Positive; PD-L1 Refractory; Second line; Stage III; Stage IV; Third line; Triple receptor negative; Unresectable	Bile Duct Neoplasms; Breast Neoplasms; Carcinoma; Carcinoma, Hepatocellular; Carcinoma, Renal Cell; Carcinoma, Squamous Cell; Cholangiocarcinoma; Colorectal Neoplasms; Head and Neck Neoplasms; Kidney Neoplasms; Liver Cancer; Liver Neoplasms; Melanoma; Mesothelioma; Mesothelioma, Malignant; Neoplasms, Unknown Primary; Oropharyngeal Neoplasms; Squamous Cell Carcinoma of Head and Neck; Uterine Cervi…	Trialtrove	Turnstone Biologics Takeda	Sponsor Collaborator	Industry, all other pharma Industry, Top 20 Pharma	United States Japan	CA	La Jolla Chuo-ku	92037 103-8668	TBio-6517	Interleukin 12 antagonist; Flt-3 antagonist; Interleukin 12 agonist; Immunostimulant; CTLA4 antagonist; Immuno-oncology therapy	cytotoxic T-lymphocyte associated protein 4; fms related tyrosine kinase 3; fms related tyrosine kinase 3 ligand; interleukin 12A; interleukin 12B	Anticancer, immunological; Anticancer, vaccine	Biological > Nucleic acid > Nucleic acid, vector type > Viral vector; Biological > Nucleic acid > Nucleic acid, vector type > Viral vector > Poxvirus; Biological > Vaccine > Anticancer, vaccine; Biological > Virus particles > Lytic virus	pembrolizumab	PD-1 antagonist; Immuno-oncology therapy; Immune checkpoint inhibitor	programmed cell death 1	Anticancer, immunological	Biological > Protein > Antibody > Humanized monoclonal antibody	ERBB2	Diagnostic; Predictive; Predisposing; Prognostic	To determine the recommended Phase 2 dose (RP2D) of TBio-6517 when administered by direct injection into tumor(s) or intravenously and when combined with pembrolizumab in patients with solid tumors	Adverse Events Common Terminology Criteria for Adverse Events Complete response Immune-related response evaluation criteria in solid tumors Maximum tolerated dose Overall response rate Partial response Response evaluation criteria in solid tumors Safety and Tolerability	Safety/Toxicity > Adverse Drug Reactions Safety/Toxicity > Adverse Drug Reactions Efficacy > Clinical Response/Remission Efficacy > Clinical Response/Remission Safety/Toxicity > Safety/Tolerability Efficacy > Clinical Response/Remission Efficacy > Clinical Response/Remission Efficacy > Clinical Response/Remission Safety/Toxicity > Safety/Tolerability	Primary Outcome Measures : Incidence of adverse events when TBio-6517 administered by direct injection into tumor(s) alone at each dose level [ Time Frame: 25 months ] Percentage of patients with adverse events by grade as determined by NCI CTCAE v5.0 Incidence of adverse events when TBio-6517 administered by direct injection into tumor(s) when combined with pembrolizumab [ Time Frame: 25 months …	Adverse Events Clinical benefit rate Common Terminology Criteria for Adverse Events Duration of overall response Immune-related response evaluation criteria in solid tumors Overall response rate Overall survival Progression-free survival Progressive disease rate Response evaluation criteria in solid tumors Stable Disease Time to progression	Safety/Toxicity > Adverse Drug Reactions Efficacy > Clinical Response/Remission Safety/Toxicity > Adverse Drug Reactions Efficacy > Clinical Response/Duration Efficacy > Clinical Response/Remission Efficacy > Clinical Response/Remission Efficacy > Survival Efficacy > Survival Efficacy > Clinical Response/Progression Efficacy > Clinical Response/Remission Efficacy > Clinical Response/Remission Eff…	Secondary Outcome Measures : Number and severity of adverse events at the RP2D [ Time Frame: 25 months ] Number of patients with adverse events by severity and frequency as determined by NCI CTCAE v5.0 Median overall survival (OS) [ Time Frame: 48 months ] Median overall survival in months in patients Median Duration of Response (DoR) [ Time Frame: 25 months ] Median duration of response in patie…	2020-06-02	Actual							2023-01-23	Actual	2023-01-23	Actual
364724	TrialTroveID-364724	A Registrational, Randomized Phase III Study Of BNT111 In Patients With Advanced Melanoma	III	Planned	Oncology	Oncology: Melanoma	Line of therapy N/A; Stage III; Stage IV	Melanoma	Trialtrove	BioNTech	Sponsor	Industry, all other pharma	Germany		Mainz	D-55131	BNT-111	Immunostimulant; Immuno-oncology therapy	cancer/testis antigen 1B; MAGE family member A3; transmembrane phosphatase with tensin homology; tyrosinase	Anticancer, immunological; Anticancer, vaccine	Biological > Nucleic acid > Nucleic acid technology type > RNA > Messenger RNA; Biological > Nucleic acid > Nucleic acid, vector type > Non-viral vector > Chemicals/lipids; Biological > Vaccine > Anticancer, vaccine								To evaluate BNT111 in patients with advanced melanoma			N/A				2020-12-01	Anticipated
364723	BNT111-01 EUCT Number: 2023-509513-36-00 EudraCT Number: 2020-002195-12 IRAS ID: 286776 NCI-2020-13841 NCT04526899 TrialTroveID-364723	Open-label, Randomized Phase II Trial With BNT111 and Cemiplimab in Combination or as Single Agents in Patients With Anti-PD1-refractory/Relapsed, Unresectable Stage III or IV Melanoma	II	Completed	Oncology	Oncology: Melanoma	BRAF; Fourth line or greater; PD-1 Refractory; PD-L1 Refractory; Second line; Stage III; Stage IV; Third line	Melanoma	Trialtrove	BioNTech Regeneron	Sponsor Collaborator	Industry, all other pharma Industry, all other pharma	Germany United States	NY	Mainz Tarrytown	D-55131 10591	BNT-111 cemiplimab	Immunostimulant; Immuno-oncology therapy PD-1 antagonist; Immuno-oncology therapy; Immune checkpoint inhibitor	cancer/testis antigen 1B; MAGE family member A3; transmembrane phosphatase with tensin homology; tyrosinase programmed cell death 1	Anticancer, immunological; Anticancer, vaccine Anticancer, immunological	Biological > Nucleic acid > Nucleic acid technology type > RNA > Messenger RNA; Biological > Nucleic acid > Nucleic acid, vector type > Non-viral vector > Chemicals/lipids; Biological > Vaccine > Anticancer, vaccine Biological > Protein > Antibody > Humanized monoclonal antibody; Biological > Protein > Antibody > Monoclonal antibody, other						BRAF; CD4	Diagnostic; Predictive; Predisposing; Prognostic	To evaluate BNT111 in patients with advanced melanoma. To evaluate the efficacy, tolerability, and safety of BNT111 + cemiplimab in anti-PD1-refractory/relapsed patients with unresectable Stage III or IV melanoma.	Complete response Overall response rate Partial response Quality of Life Response evaluation criteria in solid tumors	Efficacy > Clinical Response/Remission Efficacy > Clinical Response/Remission Efficacy > Clinical Response/Remission HEOR > Health-Related Quality Of Life Efficacy > Clinical Response/Remission	Objective response rate (ORR) - Arm: BNT111 + cemiplimab [ Time Frame: up to 24 months ] ORR defined as the proportion of patients in whom a complete response (CR) or partial response (PR) according to Response Evaluation Criteria in Solid Tumors (RECIST 1.1) is observed as best overall response by blinded independent central review (BICR). PRIMARY ENDPOINTS To demonstrate the anti-tumor activity…	Adverse Events Clinical benefit rate Duration of overall response EORTC Quality of Life Questionnaire Global health status Overall response rate - duration Overall response rate Overall survival Progression-free survival Progressive disease rate Quality of Life Response evaluation criteria in solid tumors Safety and Tolerability Stable Disease Time to response Treatment Emergent Adverse Events Vi…	Safety/Toxicity > Adverse Drug Reactions Efficacy > Clinical Response/Remission Efficacy > Clinical Response/Duration Efficacy > Health-Related Quality Of Life (Patient Reported Outcomes) (Efficacy) HEOR > Health-Related Quality Of Life Efficacy > Clinical Response/Remission Efficacy > Clinical Response/Remission Efficacy > Survival Efficacy > Survival Efficacy > Clinical Response/Progression HEO…	Secondary Outcome Measures : Objective response rate - Arm: BNT111 monotherapy and Arm: Cemiplimab monotherapy ORR defined as the proportion of patients in whom a CR or PR according to RECIST v1.1 is observed as best overall response by BICR. [Time Frame: up to 24 months] Duration of response (DOR) according to RECIST v1.1 DOR defined as the time from first objective response (CR or PR) to first …	2021-04-27	Actual							2025-01-25	Actual	2026-07-01	Anticipated
362405	07-Gen-M NCT04180774 TrialTroveID-362405	An Open-label Study of the Safety and Efficacy of Tag-7 Gene-modified Tumor Cell-based Vaccine in Patients With Locally Advanced or Metastatic Malignant Melanoma or Renal Cell Cancer	I/II	Completed	Oncology	Oncology: Melanoma; Oncology: Renal	Adjuvant; Stage III; Stage IV	Carcinoma, Renal Cell; Kidney Neoplasms; Melanoma; Renal Cancer; Wilms Tumor	Trialtrove	(Other Hospital/Academic/Medical Center)	Sponsor	Academic					tag-7 gene-modified tumor cell-based vaccine	Immunostimulant		Anticancer, vaccine	Biological > Vaccine > Anticancer, vaccine; Small molecule > Synthetic small molecule						CD38; CD4; CD8A; GPT; IL2RA; ISG20; MICA; TFRC; VEGFA	Diagnostic; Predictive; Predisposing; Prognostic	To assess the safety and efficacy of inactivated tumor cells genetically modified with the TAG-7 gene as immunotherapy for cancer. To evaluate the feasibility and toxicity of treatment with autologous tumor cells modified with the tag7 gene	Adverse Events Safety and Tolerability	Safety/Toxicity > Adverse Drug Reactions Safety/Toxicity > Safety/Tolerability	Primary Outcome Measures : Adverse events rate [ Time Frame: From the fist injection to 3 month after the last injection ] CTC AE v.3 was used for safety assesment	Overall response rate Response evaluation criteria in solid tumors Response rate	Efficacy > Clinical Response/Remission Efficacy > Clinical Response/Remission Efficacy > Clinical Response/Remission	Secondary Outcome Measures : Response rate [ Time Frame: every 8 weeks until disease progression or therapy completion, then every 3 month for 2 years, every 6 month for the next 2 years and annually thereafter ] To assess the objective response rate (OR) RECIST v1.1 and irRC were used at the final assesment Concentration of MICA in patient's cultures supernatants [ Time Frame: Samples obtained b…	2001-01-31	Actual							2018-12-31	Actual	2018-12-31	Actual	2020-04-02	Actual
359828	EudraCT number: 2019-002026-75 INITIUM NCI-2020-06305 NCT04382664 TrialTroveID-359828 UV1-202	A Randomized Phase II, Open-label, Active-controlled, Multicenter Study Investigating the Efficacy and Safety of UV1 Vaccination in Combination with Nivolumab and Ipilimumab as First-line Treatment of Patients with Unresectable or Metastatic Melanoma	II	Completed	Oncology	Oncology: Melanoma	BRAF; First line; Maintenance/Consolidation; Stage III; Stage IV	Melanoma	Trialtrove	Ultimovacs	Sponsor	Industry, all other pharma	Norway		Oslo	0349	UV-1	Telomerase inhibitor; Immunostimulant; T cell stimulant; Immuno-oncology therapy	CD4 molecule; telomerase reverse transcriptase	Anticancer, immunological; Anticancer, vaccine	Biological > Vaccine; Biological > Vaccine > Anticancer, vaccine; Small molecule > Synthetic small molecule > Synthetic peptide	nivolumab ipilimumab sargramostim sargramostim, Sanofi (ID)	PD-1 antagonist; Immuno-oncology therapy; Immune checkpoint inhibitor CTLA4 antagonist; Immuno-oncology therapy; Immune checkpoint inhibitor Granulocyte macrophage colony stimulating factor agonist Granulocyte macrophage colony stimulating factor agonist	programmed cell death 1 cytotoxic T-lymphocyte associated protein 4 colony stimulating factor 2 receptor alpha subunit colony stimulating factor 2 receptor alpha subunit	Immunomodulator, anti-infective; Anticancer, immunological Antiviral, anti-HIV; Anticancer, immunological GI inflammatory/bowel disorders; Anti-infective, other; Anticancer, immunological; Radio/chemoprotective; Antianaemic; Haematological; Cardiovascular; Vulnerary; Cytokine; Immunostimulant, anti-AIDS; Antidote; Antiparkinsonian; Cognition enhancer; Respiratory GI inflammatory/bowel disorders; …	Biological > Protein > Antibody > Human monoclonal antibody Biological > Protein > Antibody > Human monoclonal antibody; Biological > Protein > Antibody > Monoclonal antibody, other Biological > Protein; Biological > Protein > Recombinant protein > Recombinant growth factor Biological > Protein; Biological > Protein > Recombinant protein > Recombinant growth factor	BRAF; GPT; PDCD1	Diagnostic; Predictive; Predisposing; Prognostic	To evaluate the triple combination, ipilimumab/nivolumab/UV1, as first line treatment in metastatic malignant melanoma. To show signal of superiority of UV1/anti-PD1/CTLA-4 over anti-PD1/CTLA-4 in 1st line metastatic malignant melanoma To investigate effectiveness and safety of UV1 Vaccination in Combination with Nivolumab and Ipilimumab as First-line Treatment of Patients with Unresectable or Me…	Immune-related response evaluation criteria in solid tumors Progression-free survival Progressive disease rate Response evaluation criteria in solid tumors	Efficacy > Clinical Response/Remission Efficacy > Survival Efficacy > Clinical Response/Progression Efficacy > Clinical Response/Remission	Primary Objective: To compare progression free survival (PFS) of UV1 vaccination in combination with nivolumab and ipilimumab to that of nivolumab and ipilimumab Primary end point(s): PFS per Response Evaluation Criteria in Solid Tumors (RECIST) 1.1 Time from randomization to progressive disease (PD) or death from any cause Timepoint(s) of evaluation of this endpoint Screening at Day -14 to 1 Wee…	Adverse Events Complete response Diastolic blood pressure Duration of overall response Immune-related response evaluation criteria in solid tumors Overall response rate - duration Overall response rate Overall survival Partial response Progression-free survival Progressive disease rate Response evaluation criteria in solid tumors Safety and Tolerability Vital signs	Safety/Toxicity > Adverse Drug Reactions Efficacy > Clinical Response/Remission Efficacy > Hemodynamic Parameters Efficacy > Clinical Response/Duration Efficacy > Clinical Response/Remission Efficacy > Clinical Response/Remission Efficacy > Clinical Response/Remission Efficacy > Survival Efficacy > Clinical Response/Remission Efficacy > Survival Efficacy > Clinical Response/Progression Efficacy >…	Secondary Objectives: To compare overall survival (OS) of UV1 vaccination in combination with nivolumab and ipilimumab to that of nivolumab and ipilimumab To compare the objective response rate (ORR) of UV1 vaccination in combination with nivolumab and ipilimumab to that of nivolumab and ipilimumab To compare duration of response (DOR) of UV1 vaccination in combination with nivolumab and ipilimum…	2020-05-27	Actual	25.15	Actual	2022-07-01	Actual	18.38	Actual	2024-01-11	Actual	2024-04-10	Actual	2024-03-07	Actual
359189	NCT04125719 PPD1 Pro00101803 TrialTroveID-359189	A Phase IB Trial of PVSRIPO in Combination With Nivolumab in Patients With Recurrent PD-1 Refractory Melanoma	I	Terminated	Oncology	Oncology: Melanoma	BRAF; PD-1 Refractory; PD-L1 Refractory; Second line; Stage III; Stage IV	Melanoma	Trialtrove	Duke University Medical Center Bristol-Myers Squibb Istari Oncology	Sponsor Collaborator Collaborator	Academic Industry, Top 20 Pharma Industry, all other pharma	United States United States	NJ	Princeton Durham	08543 27709	lerapolturev	Immunostimulant; CD155 antagonist; PD-L1 antagonist; Immuno-oncology therapy; Immune checkpoint inhibitor	PVR cell adhesion molecule	Anticancer, immunological; Anticancer, vaccine	Biological > Gene therapy; Biological > Nucleic acid > Nucleic acid, vector type > Viral vector; Biological > Vaccine > Anticancer, vaccine; Biological > Vaccine > Recombinant vaccine; Biological > Virus particles > Lytic virus	nivolumab	PD-1 antagonist; Immuno-oncology therapy; Immune checkpoint inhibitor	programmed cell death 1	Immunomodulator, anti-infective; Anticancer, immunological	Biological > Protein > Antibody > Human monoclonal antibody	albumin; BRAF; IL2; TNF	Diagnostic; Predictive; Predisposing; Prognostic	To evaluate PVSRIPO in combination with nivolumab in melanoma	Adverse Events	Safety/Toxicity > Adverse Drug Reactions	Primary Outcome Measures : Assess the percent of adverse events related to the combination of PVSRIPO + nivolumab in the treatment of patients with recurrent melanoma. [ Time Frame: 36 months ] Toxicities will be measured based on the number of adverse events as measured by clinical exams.				2020-06-01	Anticipated							2024-10-01	Anticipated	2024-10-01	Anticipated
357486	I 82419 NCI-2019-05911 NCT04093323 TrialTroveID-357486	A Phase II Study of Type-1 Polarized Dendritic Cell (aDC1) -Based Treatment in Combination With Tumor-Selective Chemokine Modulation (CKM: Interferon Alpha 2b, Rintatolimod and Celecoxib) in Melanoma Patients With Primary PD-1/PD-L1 Resistance	II	Terminated	Oncology	Oncology: Melanoma	(N/A); PD-1 Refractory; PD-L1 Refractory; Second line	Melanoma	Trialtrove	Roswell Park Cancer Institute National Institutes of Health/National Cancer Institute	Sponsor Collaborator	Academic Government					interferon, Biogen (alpha2b) celecoxib alpha type-1-polarized dendritic cells (ID) rintatolimod (IV)	Immunosuppressant; Interferon alpha 2b agonist; Protein synthesis inhibitor; Interferon receptor agonist; RNA synthesis inhibitor Cyclooxygenase 2 inhibitor Immunostimulant Toll-like receptor 3 agonist; Immunostimulant	interferon alpha and beta receptor subunit 2 prostaglandin-endoperoxide synthase 2	Antiviral, interferon; Anticancer, interferon; Cytokine GI inflammatory/bowel disorders; Hypolipaemic/Antiatherosclerotic; Dermatological; Menstruation disorders; Antiarthritic, other; Analgesic, NSAID; Cognition enhancer Anticancer, immunological; Anticancer, vaccine Anticancer, immunological; Anticancer, vaccine	Biological > Protein > Recombinant protein > Recombinant interferon Small molecule; Small molecule > Synthetic small molecule Biological > Vaccine > Anticancer, vaccine Biological > Nucleic acid > Nucleic acid, vector type; Biological > Vaccine > Anticancer, vaccine; Small molecule > Synthetic small molecule > Synthetic nucleic acid > Oligonucleotide, non-antisense, non-RNAi	ipilimumab anti-PD-1/PD-L1 antibodies, unspecified	CTLA4 antagonist; Immuno-oncology therapy; Immune checkpoint inhibitor PD-1 antagonist; PD-L1 antagonist; Immuno-oncology therapy; Immune checkpoint inhibitor	cytotoxic T-lymphocyte associated protein 4	Antiviral, anti-HIV; Anticancer, immunological Anticancer, immunological	Biological > Protein > Antibody > Human monoclonal antibody; Biological > Protein > Antibody > Monoclonal antibody, other Small molecule > Synthetic small molecule	CD8A; CTLA4; GPT; PDCD1	Diagnostic; Predictive; Predisposing; Prognostic	To study the how well polarized dendritic cell (aDC1) vaccine, interferon alpha-2, rintatolimod, and celecoxib work together in treating patients with HLA-A2 positive (+) melanoma that has not responded to previous treatment (refractory).	Overall response rate Response evaluation criteria in solid tumors	Efficacy > Clinical Response/Remission Efficacy > Clinical Response/Remission	PRIMARY OBJECTIVE: To evaluate the objective response rate to treatment with an autologous alpha-type-1 polarized dendritic cells (alphaDC1)/TBVA vaccine (alpha-type-1-polarized dendritic cells loaded with tumor blood vessel-targeting antigenic peptides) plus cytokine modulating (CKM) regimen (rintatolimod, recombinant interferon alpha-2 [IFN-alpha2b] and, celecoxib) in human leukocyte antigen (H…	Immune-related response evaluation criteria in solid tumors Overall response rate Overall survival Progression-free survival Response evaluation criteria in solid tumors	Efficacy > Clinical Response/Remission Efficacy > Clinical Response/Remission Efficacy > Survival Efficacy > Survival Efficacy > Clinical Response/Remission	SECONDARY OBJECTIVES: I. To evaluate the immune-related objective response rate (objective response rate [ORR]; per immune-related Response Evaluation Criteria in Solid Tumors [iRECIST];) in the above patient population treated with autologous alphaDC1/TBVA vaccine plus cytokine CKM regimen followed by re-treatment with PD1 blockade (+/- CTLA4 blockade). II. Evaluate rate of durable responses (> …	2024-11-13	Actual							2025-04-03	Actual	2025-06-19	Actual
356110	NCT04072900 TrialTroveID-356110 XYM001	A Phase I Study With a Personalized NeoAntigen Cancer Vaccine Combined With Anti-PD-1 in Metastatic Melanoma	I	Open	Oncology	Oncology: Melanoma	Line of therapy N/A; Stage III; Stage IV	Melanoma	Trialtrove	(Other Hospital/Academic/Medical Center)	Sponsor	Academic					imiquimod (cream) rhGM-CSF, unspecified toripalimab personalized neoantigen vaccine	Immunostimulant; Toll-like receptor 7 agonist Immunostimulant PD-1 antagonist; Immuno-oncology therapy; Immune checkpoint inhibitor Unidentified pharmacological activity	toll like receptor 7 programmed cell death 1	Alimentary/Metabolic, other; Antiviral, other; Anticancer, immunological; Dermatological; Immunostimulant, other; Vaccine adjuvant Immunostimulant, other Anticancer, immunological Anticancer, vaccine	Small molecule > Synthetic small molecule Small molecule > Synthetic small molecule Biological > Protein > Antibody > Humanized monoclonal antibody; Biological > Protein > Antibody > Monoclonal antibody, other Biological > Vaccine > Anticancer, vaccine; Small molecule > Synthetic small molecule								To assess the safety and efficacy of individualized new antigen cancer vaccine combined with Programmed Cell Death Protein 1 (PD1) inhibitor Toripalimab in the treatment of metastatic cutaneous melanoma	Adverse Events Complete response Partial response	Safety/Toxicity > Adverse Drug Reactions Efficacy > Clinical Response/Remission Efficacy > Clinical Response/Remission	Primary Outcome Measures : Number of participants experiencing adverse events [ Time Frame: up to a maximum of 252 days ] Number of participants experiencing clinical and laboratory adverse events (AE) Number of Patients with Complete Remission Rate [ Time Frame: up to a maximum of 252 days ] Number of Patients with Complete Remission Rate(CRR) Number of Patients with Progressive Disease [ Time F…	Immune Response Immunogenicity (other timeframe)	Efficacy > Clinical Response/Remission Efficacy > Immunological Response	Secondary Outcome Measures: Monitoring of cellular immune response [ Time Frame: up to a maximum of 252 days ] the immune response of serum and tumor tissue	2020-04-28	Actual							2021-09-01	Anticipated	2022-09-01	Anticipated
351798	NCT03990493 PV001-001 (Arm 3) TrialTroveID-351798	A Study to Evaluate the Safety and Efficacy of PV-001-DV in Combination With Infusion of PV-001-DC in Patients With Advanced Melanoma	I	Planned	Oncology	Oncology: Melanoma	BRAF; PD-1 Refractory; PD-L1 Refractory; Second line; Stage III; Stage IV	Melanoma	Trialtrove	PrimeVax Immuno-Oncology Walter Reed Army Institute of Research - WRAIR	Sponsor Collaborator	Industry, all other pharma Government	United States	CA		92840	autologous dendritic cell + dengue virus vaccine, PrimeVax	Immunostimulant; Immuno-oncology therapy	Unspecified	Anticancer, immunological; Anticancer, vaccine	Biological > Cellular > Cell origin > Autologous; Biological > Cellular > Cell type > Antigen-presenting cell > Dendritic cell; Biological > Nucleic acid > Nucleic acid, vector type > Viral vector; Biological > Vaccine > Anticancer, vaccine						BRAF; CTLA4	Diagnostic; Predictive; Predisposing; Prognostic	To evaluate the safety of PV-001-DC (autologous monocyte-derived dendritic cells pulsed with tumor lysate) when given in combination with PV-001-DV (Dengue Virus-1 strain 45AZ5) at the dose levels that were identified in the prior 2 arms and to determine if the combination can treat advanced melanoma.	Treatment Emergent Adverse Events	Safety/Toxicity > Adverse Drug Reactions	Primary Objective: To determine the toxicity profile and optimum dose of DV-1 #45 AZ5, and autologous tumor lysate pulsed dendritic cells in patients who have been previously treated for melanoma. Primary Outcome Measures : Incidence and severity of Treatment-Emergent Adverse Events [ Time Frame: 365 days ] Treatment-Emergent Adverse Event Incidence of patients receiving intratumoral injection of…	Immune-related response evaluation criteria in solid tumors Overall response rate Overall survival Progression-free survival Response evaluation criteria in solid tumors	Efficacy > Clinical Response/Remission Efficacy > Clinical Response/Remission Efficacy > Survival Efficacy > Survival Efficacy > Clinical Response/Remission	Secondary Objectives: To determine efficacy (tumor reduction as measured by RECIST 1.1 and iRECIST criteria), of DV-1 #45 AZ5 and autologous tumor lysate pulsed dendritic cells in patients who have been previously treated for melanoma. To determine Overall Survival (OS) at 365 days To determine Progression-Free Survival (PFS) at 365 days Secondary Outcome Measures : Overall Response Rate (ORR) [ …	2024-04-01	Anticipated							2024-09-30	Anticipated	2024-12-31	Anticipated
351672	NCT03989895 PV001-001 (Arm 2) TrialTroveID-351672	A Study to Evaluate the Safety and Efficacy of PV-001-DV in Combination With Infusion of PV-001-DC in Patients With Advanced Melanoma	I	Planned	Oncology	Oncology: Melanoma	BRAF; PD-1 Refractory; PD-L1 Refractory; Second line; Stage III; Stage IV	Melanoma	Trialtrove	PrimeVax Immuno-Oncology (Other Hospital/Academic/Medical Center) Walter Reed Army Institute of Research - WRAIR	Sponsor Collaborator Collaborator	Industry, all other pharma Academic Government	United States	CA		92840	autologous dendritic cell + dengue virus vaccine, PrimeVax	Immunostimulant; Immuno-oncology therapy	Unspecified	Anticancer, immunological; Anticancer, vaccine	Biological > Cellular > Cell origin > Autologous; Biological > Cellular > Cell type > Antigen-presenting cell > Dendritic cell; Biological > Nucleic acid > Nucleic acid, vector type > Viral vector; Biological > Vaccine > Anticancer, vaccine						BRAF	Diagnostic; Predictive; Predisposing; Prognostic	To find the best way to give patients this investigational product and determine if it can treat advanced melanoma by stimulating the immune system.	Treatment Emergent Adverse Events	Safety/Toxicity > Adverse Drug Reactions	Primary Outcome Measures : Incidence and severity of Treatment-Emergent Adverse Events of PV-001-DV [ Time Frame: 365 days ] Treatment-Emergent Adverse Event Incidence of patients receiving intratumoral injection of PV-001-DV Primary Objectives: To determine the toxicity profile and optimum dose of DV-1 #45 AZ5 in patients with advanced melanoma when administered in patients who have been previou…	Immune-related response evaluation criteria in solid tumors Overall response rate Overall survival Progression-free survival Response evaluation criteria in solid tumors	Efficacy > Clinical Response/Remission Efficacy > Clinical Response/Remission Efficacy > Survival Efficacy > Survival Efficacy > Clinical Response/Remission	Secondary Outcome Measures : Overall Response Rate (ORR) [ Time Frame: 365 days ] Tumor response will be measured per investigator's assessment according to RECIST v1.1 and iRECIST Progression-Free Survival (PFS) [ Time Frame: 365 days ] The length of time during the treatment of a disease, such as cancer, that a patient lives with the disease but it does not get worse, up to the end of the study…	2024-04-01	Anticipated							2024-09-30	Anticipated	2024-12-31	Anticipated
348507	TrialTroveID-348507	A Phase I Clinical trial of HER-2 Pulsed DC Vaccine in Melanoma patients.	I	Terminated	Oncology	Oncology: Melanoma	(N/A); Line of therapy N/A	Melanoma	Trialtrove	ImmunoRestoration	Sponsor	Industry, all other pharma	United States	PA	Doylestown		dendritic cell-based immuno-oncology therapy, ImmunoRestoration	Immuno-oncology therapy	Unspecified	Anticancer, immunological; Anticancer, vaccine	Biological > Cellular > Cell origin > Autologous; Biological > Cellular > Cell type > Antigen-presenting cell > Dendritic cell; Biological > Vaccine > Anticancer, vaccine								To evaluate HER-2 Pulsed DC Vaccine in melanoma patients.							2020-12-01	Anticipated
348395	14549 NCT03928275 TrialTroveID-348395	The Response to Intralesional IL-2 and/or BCG Treatment for Cutaneous Metastatic Melanoma	II/III	Terminated	Oncology	Oncology: Melanoma	Line of therapy N/A; Stage III; Stage IV	Melanoma	Trialtrove	(Other Hospital/Academic/Medical Center)	Sponsor	Academic					Bacille Calmette-Guerin vaccine aldesleukin	Immunostimulant Interleukin 2 agonist; Immunostimulant; T cell stimulant	Not applicable interleukin 2 receptor subunit alpha	Prophylactic vaccine, anti-infective; Anticancer, immunological; Anticancer, vaccine; Immunostimulant, other Anticancer, immunological; Cytokine; Immunostimulant, other; Neuroprotective	Biological > Cellular > Cell type > Bacterial cell; Biological > Vaccine > Anticancer, vaccine; Biological > Vaccine > Prophylactic vaccine, anti-infective Biological > Protein; Biological > Protein > Recombinant protein > Recombinant interleukin								To assess the utility of treating cutaneous metastatic melanoma (CMM) with intralesional Interleukin-2 (IL-2) and Bacillus Calmetter Guerin (BCG).	Overall response rate Response rate Stable Disease	Efficacy > Clinical Response/Remission Efficacy > Clinical Response/Remission Efficacy > Clinical Response/Remission	Primary Outcome Measures : Number of CMM participants that respond to IL-2 compared to the number of participants that respond to IL-2 and BCG. [ Time Frame: 5 years ] The primary outcome measure is the achievement of a superior response rate in patients receiving combination IL-2/BCG treatment compared to patients receiving IL-2 alone. Patient response to treatment will be monitored and patients…	Immune-related response evaluation criteria in solid tumors Overall response rate Overall survival Response rate Stable Disease	Efficacy > Clinical Response/Remission Efficacy > Clinical Response/Remission Efficacy > Survival Efficacy > Clinical Response/Remission Efficacy > Clinical Response/Remission	Secondary Outcome Measures : Number of patients that respond to the addition of BCG in stage two compared to the number of patients respond to continued IL-2 treatment. [ Time Frame: 5 years ] The achievement of a superior response rate in patients that partially respond or do not respond to single agent IL-2 in stage one, with the addition of BCG treatment in stage two. Patient response to treat…	2021-12-01	Anticipated							2022-09-01	Actual	2022-09-01	Actual
348376	18-279 NCT03929029 TrialTroveID-348376	A Phase Ib Study of Neoantigen Vaccine (NeoVax Plus Montanide) in Combination With Nivolumab and Locally Administered Ipilimumab in Patients With Advanced Melanoma	I	Completed	Oncology	Oncology: Melanoma	Second line; Stage III; Stage IV	Melanoma	Trialtrove	Dana-Farber/Harvard Cancer Center at Dana Farber Cancer Institute National Institutes of Health/National Cancer Institute	Sponsor Collaborator	Academic Government					nivolumab ipilimumab personalized neoantigen vaccine	PD-1 antagonist; Immuno-oncology therapy; Immune checkpoint inhibitor CTLA4 antagonist; Immuno-oncology therapy; Immune checkpoint inhibitor Unidentified pharmacological activity	programmed cell death 1 cytotoxic T-lymphocyte associated protein 4	Immunomodulator, anti-infective; Anticancer, immunological Antiviral, anti-HIV; Anticancer, immunological Anticancer, vaccine	Biological > Protein > Antibody > Human monoclonal antibody Biological > Protein > Antibody > Human monoclonal antibody; Biological > Protein > Antibody > Monoclonal antibody, other Biological > Vaccine > Anticancer, vaccine; Small molecule > Synthetic small molecule	poly-ICLC Montanide	Immunostimulant		Anticancer, immunological; Immunostimulant, anti-AIDS; Immunostimulant, other; Multiple sclerosis treatment Immunostimulant, other	Small molecule > Synthetic small molecule			To determine if it is possible to administer safely a personalized neoantigen vaccine (NeoVax) + Montanide in combination with Ipilimumab and Nivolumab against melanoma by using information gained from specific characteristics of melanoma. To evaluate the effectiveness (how well the drug works), safety, and tolerability of the Personalized NeoAntigen Cancer Vaccine plus Montanide combined with Ip…	Dose-limiting toxicities Nausea Vomiting	Safety/Toxicity > Safety/Tolerability Safety/Toxicity > Adverse Drug Reactions Safety/Toxicity > Adverse Drug Reactions	Primary Outcome Measures Outcome Measure Measure Description Time Frame Number of Participants With Dose-Limiting Toxicity (DLT) DLT (Protocol Section 5.5) definition: Grade 3 or 4 toxicity that is definitely, probably, or possibly related to administration of vaccine, excluding transient (≤ 72 hours) flu-like symptoms; grade 3 nausea, vomiting, diarrhea, or constipation that returns to grade 2 (…	Complete response Overall response rate Partial response Progressive disease rate Recurrence Response evaluation criteria in solid tumors Stable Disease	Efficacy > Clinical Response/Remission Efficacy > Clinical Response/Remission Efficacy > Clinical Response/Remission Efficacy > Clinical Response/Progression Efficacy > Clinical Response/Remission Efficacy > Clinical Response/Remission Efficacy > Clinical Response/Remission	Secondary Outcome Measures Outcome Measure Measure Description Time Frame Number of Patients With Objective Response The number of patients who had a best response to therapy of complete or partial response, as assessed by RECIST (Response Evaluation Criteria in Solid Tumors, Version 1.1). Complete response (CR): Disappearance of all target lesions; Partial response (PR): At least a 30% decrease …	2020-11-11	Actual							2022-12-27	Actual	2028-09-30	Anticipated
341555	19-022 EUCT Number: 2023-507389-15-00 EudraCT Number: 2018-001773-24 GO40558 IMCODE-001 IMCODE001 IMCODE001 (GO40558) NCI-2019-01530 NCT03815058 TrialTroveID-341555	A Phase II, Open-Label, Multicenter, Randomized Study Of The Efficacy And Safety Of RO7198457 In Combination With Pembrolizumab Versus Pembrolizumab In Patients With Previously Untreated Advanced Melanoma	II	Completed	Oncology	Oncology: Melanoma	First line; Stage III; Stage IV	Melanoma	Trialtrove	Roche/Genentech BioNTech	Sponsor Collaborator	Industry, Top 20 Pharma Industry, all other pharma	Switzerland Germany		Basel Mainz	CH-4070 D-55131	autogene cevumeran	Immunostimulant; T cell stimulant; Immuno-oncology therapy	Unspecified	Anticancer, immunological; Anticancer, vaccine	Biological > Nucleic acid > Nucleic acid technology type > RNA > Messenger RNA; Biological > Nucleic acid > Nucleic acid, vector type > Non-viral vector > Chemicals/lipids; Biological > Vaccine > Anticancer, vaccine	pembrolizumab	PD-1 antagonist; Immuno-oncology therapy; Immune checkpoint inhibitor	programmed cell death 1	Anticancer, immunological	Biological > Protein > Antibody > Humanized monoclonal antibody			To evaluate the efficacy, safety, pharmacokinetics, and patient-reported outcomes (PROs) of autogene cevumeran (RO7198457) plus pembrolizumab compared with pembrolizumab alone in patients with previously untreated advanced melanoma. To evaluate the efficacy of RO7198457 plus pembrolizumab compared with pembrolizumab alone on the basis of progression free survival. To determine if the addition of …	Complete response Overall response rate Partial response Progression-free survival Response evaluation criteria in solid tumors	Efficacy > Clinical Response/Remission Efficacy > Clinical Response/Remission Efficacy > Clinical Response/Remission Efficacy > Survival Efficacy > Clinical Response/Remission	Primary Outcome Measures : Progression-free Survival (PFS) According to Response Evaluation Criteria in Solid Tumors, Version 1.1 (RECISTv.1.1) After Randomization [ Time Frame: The time from randomization to disease progression/death (up to approximately 24 months) ] Objective Response Rate (ORR) in RO7198457 + pembrolizumab treated participants compared with pembrolizumab-only participants [ Ti…	Adverse Events Common Terminology Criteria for Adverse Events Duration of overall response EORTC Quality of Life Questionnaire Global health status Overall response rate - duration Overall response rate Overall survival Quality of Life Safety and Tolerability Vital signs	Safety/Toxicity > Adverse Drug Reactions Safety/Toxicity > Adverse Drug Reactions Efficacy > Clinical Response/Duration Efficacy > Health-Related Quality Of Life (Patient Reported Outcomes) (Efficacy) HEOR > Health-Related Quality Of Life Efficacy > Clinical Response/Remission Efficacy > Clinical Response/Remission Efficacy > Survival HEOR > Health-Related Quality Of Life Safety/Toxicity > Safety…	Secondary Outcome Measures : Objective Response Rate (ORR) According to RECISTv.1.1 After Randomization [ Time Frame: Up to approximately 24 months ] Overall Survival (OS) After Randomization [ Time Frame: The time from randomization to death from any cause (up to approximately 24 months). ] Duration of Response (DOR) According to RECISTv.1.1 After Randomization [ Time Frame: The time from random…	2019-01-08	Actual	36.86	Actual	2022-02-03	Actual	35.6	Actual	2025-01-21	Actual	2025-01-21	Actual
340748	NCT03803397 PV001-001 (Arm 1) TrialTroveID-340748	A Study to Evaluate the Safety and Efficacy of Intratumoral Injection of PV-001-DV in Combination With Infusion of PV-001-DC in Patients With Advanced Melanoma	I	Planned	Oncology	Oncology: Melanoma	BRAF; PD-1 Refractory; PD-L1 Refractory; Second line; Stage III; Stage IV	Melanoma	Trialtrove	PrimeVax Immuno-Oncology	Sponsor	Industry, all other pharma	United States	CA		92840	autologous dendritic cell + dengue virus vaccine, PrimeVax	Immunostimulant; Immuno-oncology therapy	Unspecified	Anticancer, immunological; Anticancer, vaccine	Biological > Cellular > Cell origin > Autologous; Biological > Cellular > Cell type > Antigen-presenting cell > Dendritic cell; Biological > Nucleic acid > Nucleic acid, vector type > Viral vector; Biological > Vaccine > Anticancer, vaccine						BRAF; CTLA4	Diagnostic; Predictive; Predisposing; Prognostic	To find the best way to give patients melanoma-lysate-pulsed Dendritic Cells and determine if it can treat advanced melanoma To also evaluate the anti-cancer activity of the different approaches by determining response and survival rates	Safety and Tolerability Treatment Emergent Adverse Events	Safety/Toxicity > Safety/Tolerability Safety/Toxicity > Adverse Drug Reactions	Primary Outcome Measures : Incidence and severity of Treatment-Emergent Adverse Events Treatment-Emergent Adverse Event Incidence in patients receiving IV infusion of PV-001-DC [Time Frame: 365 days ] To determining the safety and tolerability of melanoma-lysate-pulsed Dendritic Cells	Complete response Immune Response Immune-related response evaluation criteria in solid tumors Immunogenicity (other timeframe) Overall response rate Overall survival Partial response Progression-free survival Response evaluation criteria in solid tumors Response rate	Efficacy > Clinical Response/Remission Efficacy > Clinical Response/Remission Efficacy > Clinical Response/Remission Efficacy > Immunological Response Efficacy > Clinical Response/Remission Efficacy > Survival Efficacy > Clinical Response/Remission Efficacy > Survival Efficacy > Clinical Response/Remission Efficacy > Clinical Response/Remission	Secondary Outcome Measures : Overall Response Rate (ORR) [ Time Frame: 365 days ] Tumor response will be measured per investigator's assessment according to RECIST v1.1 and iRECIST Progression-Free Survival (PFS) [ Time Frame: 365 days ] The length of time during the treatment of a disease, such as cancer, that a patient lives with the disease but it does not get worse, up to the end of the study…	2024-04-01	Anticipated							2024-08-30	Anticipated	2024-12-31	Anticipated
340707	CTR20182222 OH2-I-ST-01 TrialTroveID-340707	Phase I Clinical Trial of Oncolytic Virus OH2 in the Treatment of Advanced Solid Tumors	I	Completed	Oncology	Oncology: Breast; Oncology: Cervical; Oncology: Gastric; Oncology: Head/Neck; Oncology: Liver; Oncology: Melanoma; Oncology: Soft Tissue Sarcoma; Oncology: Unspecified Solid Tumor	Second line; Stage III; Stage IV	Breast Neoplasms; Carcinoma, Hepatocellular; Fibrosarcoma; Head and Neck Neoplasms; Leiomyosarcoma; Liposarcoma; Liver Cancer; Liver Neoplasms; Melanoma; Neoplasms, Unknown Primary; Rhabdomyosarcoma; Sarcoma; Soft Tissue Neoplasms; Soft Tissue Sarcoma; Stomach Carcinoma; Stomach Neoplasms; Synovial Sarcoma; Uterine Cervical Neoplasms	Trialtrove	Binhui Biopharmaceutical Co./Binhui Biopharmaceutical Co. Shengwu Chuangxin Yuanfen Branch	Sponsor	Industry, all other pharma	China		Ezhou		recombinant human GM-CSF type II herpes simplex virus vaccine, Binhui Biopharmaceutical	Granulocyte macrophage colony stimulating factor agonist; Immunostimulant; PD-1 antagonist; PD-L1 antagonist; Immuno-oncology therapy	colony stimulating factor 2; colony stimulating factor 2 receptor alpha subunit	Anticancer, immunological; Anticancer, vaccine	Biological > Nucleic acid > Nucleic acid, vector type > Viral vector; Biological > Nucleic acid > Nucleic acid, vector type > Viral vector > Herpes simplex virus; Biological > Vaccine > Anticancer, vaccine; Biological > Vaccine > Recombinant vaccine; Biological > Virus particles > Lytic virus								Phase Ia: To evaluate the safety and tolerability of OH2 injection in humans and the biodistribution and biological effects in humans Phase Ib: To further evaluate the safety and tolerability of OH2 injection in humans; further evaluate the anti-tumor efficacy of OH2 injection	Clinical benefit rate Overall response rate Pregnancy (contraceptive failure) Safety and Tolerability Vital signs	Efficacy > Clinical Response/Remission Efficacy > Clinical Response/Remission Efficacy > Clinical Failure (Efficacy) Safety/Toxicity > Safety/Tolerability Safety/Toxicity > Serious Adverse Events	Primary endpoint and evaluation time: Observation of vital signs; physical examination; laboratory examination: hematology test, urine test, stool test, blood biochemical test, blood pregnancy test for women of childbearing age; biodistribution of OH2 in vivo. From the signing of the informed consent form to the end of the study. Endpoint selection: Safety index ORR and DCR. From the signing of t…			Secondary Objectives: Phase Ia: Initial evaluation of the efficacy of OH2 injection against tumors. Phase Ib: To assess the biodistribution characteristics of OH2 injection in patients; to assess the patient's immunoreactivity to OH2 injection. Secondary endpoints and evaluation time: The immunoreactivity was assessed by comparing the expression of human GM-CSF (RNA and protein) in tumor tissue a…	2018-10-31	Actual
340616	19-572 KEYNOTE-942 KEYNOTE-942/mRNA-4157-P201 mRNA-4157-P201 mRNA-4157-P201/KEYNOTE-942 NCI-2019-04957 NCT03897881 TrialTroveID-340616	A Phase II Randomized Study of Adjuvant Immunotherapy With the Personalized Cancer Vaccine mRNA-4157 and Pembrolizumab Versus Pembrolizumab Alone After Complete Resection of High-Risk Melanoma (KEYNOTE- 942)	II	Completed	Oncology	Oncology: Melanoma	Adjuvant; PD-L1 Low; PD-L1 Positive; Stage III; Stage IV	Melanoma	Trialtrove	Moderna {Moderna Therapeutics} Merck & Co./Merck Sharp & Dohme (MSD)	Sponsor Collaborator	Industry, all other pharma Industry, Top 20 Pharma	United States United States	MA NJ	Cambridge Rahway	02139 07065	intismeran autogene	Immunostimulant; Lymphocyte stimulant; Immuno-oncology therapy	Unspecified	Anticancer, immunological; Anticancer, vaccine	Biological > Nucleic acid; Biological > Nucleic acid > Nucleic acid technology type > RNA > Messenger RNA; Biological > Nucleic acid > Nucleic acid, vector type > Non-viral vector > Chemicals/lipids; Biological > Vaccine > Anticancer, vaccine	pembrolizumab	PD-1 antagonist; Immuno-oncology therapy; Immune checkpoint inhibitor	programmed cell death 1	Anticancer, immunological	Biological > Protein > Antibody > Humanized monoclonal antibody	BRAF; BRAF V600E	Diagnostic; Predictive; Predisposing; Prognostic	To assess whether postoperative adjuvant therapy with mRNA-4157 and pembrolizumab improves recurrence free survival (RFS) compared to pembrolizumab alone in participants with complete resection of cutaneous melanoma and a high risk of recurrence. To compare mRNA-4157 and Keytruda against Keytruda alone in patients with solid tumors. To test whether the combination of the study drugs pembrolizumab…	Disease-free survival Recurrence	Efficacy > Survival Efficacy > Clinical Response/Remission	Primary Outcome Measures : Recurrence-Free Survival (RFS), Assessed Using Radiological Imaging RFS is defined as the time between the date of first dose of pembrolizumab and the date of recurrence (local, regional, or distant metastasis), new primary melanoma, or death (whatever the cause), whichever occurs first. [Time Frame: Up to 7 years] Primary endpoint: recurrence free survival at 12 months…	Adverse Events Disease-free survival Metastasis-free survival Safety and Tolerability	Safety/Toxicity > Adverse Drug Reactions Efficacy > Survival Efficacy > Survival Safety/Toxicity > Safety/Tolerability	Secondary Outcome Measures : Distant Metastasis-Free Survival (DMFS), Assessed Using Radiological Imaging [ Time Frame: Up to 5 years ] DMFS is defined as the time between the date of first dose of pembrolizumab and the date of the first distant metastasis or the date of death (whatever the cause), whichever occurs first. Number of Participants With Adverse Events (AEs) [ Time Frame: Baseline thr…	2019-07-18	Actual	28.78	Actual	2021-12-10	Actual	12.1	Actual	2022-12-13	Actual	2029-09-09	Anticipated
338701	Ad/MG1-MAGEA3-003 NCT03773744 Pelican TrialTroveID-338701	A Phase Ib, Multicenter, Open-label Trial of Oncolytic MG1 Expressing MAGE-A3 (MG1-MAGEA3) With Adenovirus Vaccine Expressing MAGE-A3 (Ad-MAGEA3), in Combination With Immune Modulating Therapy in Patients With Metastatic Melanoma or Previously Treated Cutaneous Squamous Cell Carcinoma	I	Terminated	Oncology	Oncology: Melanoma; Oncology: Skin, Squamous Cell Carcinoma (cSCC)	Second line; Stage III; Stage IV	Carcinoma; Carcinoma, Squamous Cell; Melanoma	Trialtrove	Turnstone Biologics	Sponsor	Industry, all other pharma	United States	CA	La Jolla	92037	MAGE-A3 adenovirus vaccine, Turnstone Biologics MG1-MAGEA3	Immunostimulant; Immuno-oncology therapy Immunostimulant; Immuno-oncology therapy	MAGE family member A3 MAGE family member A3	Anticancer, immunological; Anticancer, vaccine Anticancer, immunological; Anticancer, vaccine	Biological > Nucleic acid > Nucleic acid, vector type > Viral vector > Adenovirus; Biological > Vaccine > Anticancer, vaccine Biological > Nucleic acid > Nucleic acid, vector type > Viral vector > Rhabdovirus; Biological > Vaccine > Anticancer, vaccine; Biological > Virus particles > Lytic virus	cyclophosphamide pembrolizumab	Immunosuppressant; DNA inhibitor PD-1 antagonist; Immuno-oncology therapy; Immune checkpoint inhibitor	programmed cell death 1	Anticancer, alkylating; Immunosuppressant Anticancer, immunological	Small molecule > Synthetic small molecule Biological > Protein > Antibody > Humanized monoclonal antibody	MAGEA3; PDCD1	Diagnostic; Predictive; Predisposing; Prognostic	To study immune response, pharmacokinetics/dynamics, and safety for Malignant Melanoma patients who have failed standard therapies. To determine Maximum Tolerated Dose (MTD) or Maximum Feasible Dose (MFD)	Common Terminology Criteria for Adverse Events Maximum tolerated dose Safety and Tolerability Treatment Emergent Adverse Events	Safety/Toxicity > Adverse Drug Reactions Safety/Toxicity > Safety/Tolerability Safety/Toxicity > Safety/Tolerability Safety/Toxicity > Adverse Drug Reactions	Primary Outcome Measures : Safety of Ad/MG1-MAGEA3 administration in Melanoma or Squamous Cell Skin Carcinoma [ Time Frame: 6 months ] Safety will be determined by assessing the severity and frequency of treatment emergent Adverse Events and clinical laboratory toxicity using NCI CTCAE v 5.0 Determine the maximum tolerated dose (MTD)/ maximum feasible dose (MFD) of Ad/MG1-MAGEA3 in Melanoma or Sq…	Clinical benefit rate Complete response Duration of overall response Overall response rate Partial response Progression-free survival	Efficacy > Clinical Response/Remission Efficacy > Clinical Response/Remission Efficacy > Clinical Response/Duration Efficacy > Clinical Response/Remission Efficacy > Clinical Response/Remission Efficacy > Survival	Secondary Outcome Measures : Evaluate Overall Response [ Time Frame: 2 years ] Determine the overall response rate (Partial Response (PR) + Complete Response (CR)) Evaluate Disease Control [ Time Frame: 2 years ] Determine Disease Control Rate (PR+CR+Stable Disease (SD)) Evaluate PFS [ Time Frame: 2 years ] Progression free survival in months Evaluate Duration of Response, if any [ Time Frame: 2 …	2020-02-15	Actual							2020-10-30	Actual	2021-12-31	Anticipated
337280	2017-BN-002 NCT03747744 TrialTroveID-337280	Phase I Clinical Trial on Intratumoral Injection of Autologous CD1c (BDCA-1)+ Myeloid Dendritic Cells Plus Talimogene Laherparepvec (T-VEC)	I	Completed	Oncology	Oncology: Melanoma	Second line; Stage III; Stage IV	Melanoma	Trialtrove	(Other Hospital/Academic/Medical Center)	Sponsor	Academic					talimogene laherparepvec (intratumoral) autologous CD1c (BDCA-1)+ myeloid dendritic cells	Granulocyte macrophage colony stimulating factor agonist; Immuno-oncology therapy Immunostimulant	colony stimulating factor 2 receptor alpha subunit	Anticancer, immunological Anticancer, vaccine	Biological > Gene therapy; Biological > Nucleic acid > Nucleic acid, vector type > Viral vector > Herpes simplex virus; Biological > Virus particles > Lytic virus Biological > Vaccine > Anticancer, vaccine; Small molecule > Synthetic small molecule						GPT; insulin; THBD	Diagnostic; Predictive; Predisposing; Prognostic	To evaluate saftey of Intratumoral Injection of Autologous CD1c (BDCA-1)+ Myeloid Dendritic Cells Plus Talimogene Laherparepvec (T-VEC) in melanoma patients To investigate the safety of intratumoral injection of autologous CD1c (BDCA-1)+ myDC in non-visceral metastases of melanoma plus intratumoral injection of T-VEC (at its approved dose and regimen for the treatment of melanoma).	Common Terminology Criteria for Adverse Events Safety and Tolerability Treatment Emergent Adverse Events	Safety/Toxicity > Adverse Drug Reactions Safety/Toxicity > Safety/Tolerability Safety/Toxicity > Adverse Drug Reactions	Primary Outcome Measures: Number of participants with treatment-related adverse events will be assessed by Common Terminology Criteria for Adverse Events (CTCAE) Version 4.0 [ Time Frame: through study completion, up to 1 year ] Safety of intratumoral injection with CD1c (BDCA-1)+ myDC and intratumoral injection of T-VEC Primary objectives were safety and feasibility.				2018-09-28	Actual	27.04	Actual	2020-12-29	Actual			2023-10-01	Anticipated	2023-10-01	Anticipated	2022-09-16	Actual
336229	TrialTroveID-336229	A Pivotal Registration Study of UV1 in Combination With Pembrolizumab in Patients with Metastatic Malignant Melanoma	II	Terminated	Oncology	Oncology: Melanoma	Line of therapy N/A; Stage IV	Melanoma; Neoplasms	Trialtrove	Ultimovacs	Sponsor	Industry, all other pharma	Norway		Oslo	0349	UV-1	Telomerase inhibitor; Immunostimulant; T cell stimulant; Immuno-oncology therapy	CD4 molecule; telomerase reverse transcriptase	Anticancer, immunological; Anticancer, vaccine	Biological > Vaccine; Biological > Vaccine > Anticancer, vaccine; Small molecule > Synthetic small molecule > Synthetic peptide	pembrolizumab	PD-1 antagonist; Immuno-oncology therapy; Immune checkpoint inhibitor	programmed cell death 1	Anticancer, immunological	Biological > Protein > Antibody > Humanized monoclonal antibody			To study UV1 in combination with pembrolizumab in patients with metastatic malignant melanoma. To obtain efficacy and safety data on the combination therapy. To establish a relevant biobank of patient material for characterization of the immunological response and changes in the tumor milieu promoted by UV1 induced T cells.	Immune Response Safety and Tolerability	Efficacy > Clinical Response/Remission Safety/Toxicity > Safety/Tolerability					2019-12-01	Anticipated
335360	AA1833 EudraCT Number: 2018-002892-16 NCT03715985 NeoPepVac TrialTroveID-335360	A Pilot Study of the Safety, Tolerability, Feasibility and Efficacy of Anti-PD-1 or Anti-PD-L1 in Combination With a Personalized Neo-antigen Vaccine in Advanced Solid Tumors (NeoPepVac).	I/II	Completed	Oncology	Oncology: Bladder; Oncology: Lung, Non-Small Cell; Oncology: Melanoma; Oncology: Renal	Adenocarcinoma; Large Cell; Line of therapy N/A; PD-1 Naive; PD-1 Refractory; PD-L1 Naive; PD-L1 Refractory; Squamous Cell; Stage III; Stage IV	Carcinoma, Non-Small-Cell Lung; Carcinoma, Renal Cell; Kidney Neoplasms; Melanoma; Renal Cancer; Urethral Neoplasms; Urinary Bladder Neoplasms; Wilms Tumor	Trialtrove	Herlev and Gentofte Hospital {Herlev Hospital}	Sponsor	Academic					EVAX-01	Immunostimulant; Immuno-oncology therapy	Unspecified	Prophylactic vaccine, anti-infective; Anticancer, immunological; Anticancer, vaccine	Biological > Peptide; Biological > Vaccine > Anticancer, vaccine; Biological > Vaccine > Prophylactic vaccine, anti-infective	anti-PD-1 Ab, unspecified CAF09b	PD-1 antagonist; Immuno-oncology therapy; Immune checkpoint inhibitor Immunostimulant		Anticancer, immunological; Immunostimulant, other Anticancer, other; Vaccine adjuvant	Small molecule > Synthetic small molecule Small molecule > Synthetic small molecule	CD4; CD8A; PDCD1	Diagnostic; Predictive; Predisposing; Prognostic	To study safety, tolerability, feasibility and efficacy of Anti-PD-1 or Anti-PD-L1 incombination With a Personalized Neo-antigen Vaccine in advanced Solid Tumors. To report on a first-in-human clinical trial evaluating a personalized neoantigen vaccine (EVX-01) in patients with metastatic melanoma.	Adverse Events Common Terminology Criteria for Adverse Events Safety and Tolerability	Safety/Toxicity > Adverse Drug Reactions Safety/Toxicity > Adverse Drug Reactions Safety/Toxicity > Safety/Tolerability	Primary Outcome Measures : Number and type of reported adverse events [ Time Frame: 0-100 weeks ] The primary objective is to assess tolerability and safety of a personalized neo-antigen vaccine containing up to 15 peptides derived from somatic mutation of the individual patient's cancer, with CAF09b as adjuvant. The vaccine formulation will be administered in combination with an approved anti-PD…	Immune Response Immunogenicity (other timeframe) Overall response rate Overall survival Progression-free survival	Efficacy > Clinical Response/Remission Efficacy > Immunological Response Efficacy > Clinical Response/Remission Efficacy > Survival Efficacy > Survival	The secondary objective is feasibility to manufacture a personalized neo-antigen vaccine within 6 weeks of enrolment with the PIONEER pipeline, and to evaluate the immune response before, during and after treatment with the personalized neo-antigen vaccine. And evaluate the effect on the immune response correlated to dose escalation of peptides in the vaccine. The endpoint is to evaluate the indu…	2019-01-28	Actual	35.45	Actual	2022-01-11	Actual	10.64	Anticipated	2022-12-01	Anticipated	2022-12-01	Anticipated	2023-05-25	Actual
334608	2017-BN-003 2017BN003 EudraCT Number: 2017-003280-35 MyDAvIpNi NCT03707808 TrialTroveID-334608	A Randomized Phase II Clinical Trial on Intratumoral AS01B/ipilimumab Plus Intravenous Nivolumab with or Without Autologous CD1c(BDCA-1)+ / CD141(BDCA-3)+ Myeloid Dendritic Cells.	I/II	Open	Oncology	Oncology: Breast; Oncology: Melanoma; Oncology: Ovarian; Oncology: Thyroid	Anaplastic; BRAF; Fourth line or greater; HER2 negative; HRAS; Second line; Stage III; Stage IV; Third line; Triple receptor negative	Breast Neoplasms; Melanoma; Neoplasm Metastasis; Ovarian Cancer; Ovarian Neoplasms; Thyroid Neoplasms	Trialtrove	(Other Hospital/Academic/Medical Center)	Sponsor	Academic					avelumab myeloid dendritic cell vaccine	PD-L1 antagonist; Immuno-oncology therapy; Immune checkpoint inhibitor Immunostimulant	CD274 molecule	Anticancer, immunological Anticancer, vaccine	Biological > Protein > Antibody > Human monoclonal antibody; Biological > Protein > Antibody > Monoclonal antibody, other Biological > Vaccine > Anticancer, vaccine; Small molecule > Synthetic small molecule	AS01B nivolumab ipilimumab (intratumoral)	Immunostimulant PD-1 antagonist; Immuno-oncology therapy; Immune checkpoint inhibitor CTLA4 antagonist; Immuno-oncology therapy; Immune checkpoint inhibitor	programmed cell death 1	Immunostimulant, other Immunomodulator, anti-infective; Anticancer, immunological Anticancer, immunological	Small molecule > Synthetic small molecule Biological > Protein > Antibody > Human monoclonal antibody Biological > Protein > Antibody > Human monoclonal antibody	BRAF; CD4; CD8A; ERBB2; GPT; HRAS; insulin; PDCD1; THBD	Diagnostic; Predictive; Predisposing; Prognostic	This phase II trial aims at investigating the role and effect of autologous CD1c (BDCA-1)+ myeloid dendritic cells in combination with intratumoral injection of the CTLA-4 blocking monoclonal antibody (mAb) ipilimumab and the immunoligand AS01B compared to a combinatorial immunotherapy regimen using intratumoral injection of the CTLA-4 blocking monoclonal antibody (mAb) ipilimumab and the immunol…	Adverse Events Common Terminology Criteria for Adverse Events Progression-free survival Safety and Tolerability Treatment Emergent Adverse Events	Safety/Toxicity > Adverse Drug Reactions Safety/Toxicity > Adverse Drug Reactions Efficacy > Survival Safety/Toxicity > Safety/Tolerability Safety/Toxicity > Adverse Drug Reactions	Primary Outcome Measures Outcome Measure Measure Description Time Frame Incidence and severity of Treatment-related Adverse Events graded according to CTCAE of intratumoral injection of autologous CD1c (BDCA-1)+ myDC plus avelumab and ipilimumab in combination with iv nivolumab Participants with treatment-related adverse events will be assessed by Common Terminology Criteria for Adverse Events (C…	Complete response Duration of overall response Immune-related response evaluation criteria in solid tumors Leukocyte count Overall response rate - duration Overall response rate Overall survival Partial response Progression-free survival Response evaluation criteria in solid tumors	Efficacy > Clinical Response/Remission Efficacy > Clinical Response/Duration Efficacy > Clinical Response/Remission Safety/Toxicity > Blood Measures (Safety/Toxicity) Efficacy > Clinical Response/Remission Efficacy > Clinical Response/Remission Efficacy > Survival Efficacy > Clinical Response/Remission Efficacy > Survival Efficacy > Clinical Response/Remission	Secondary Outcome Measures Outcome Measure Measure Description Time Frame Objective response rate (ORR) of intratumoral injected CD1c (BDCA-1)+ myDC, avelumab, and ipilimumab plus iv nivolumab Objective response rate (ORR, defined as the percentage of subjects with a confirmed complete response (CR), or partial response at any time per Response Evaluation Criteria in Solid Tumors (RECIST), versio…	2018-01-29	Actual							2025-12-24	Anticipated	2025-12-24	Anticipated
333774	AA1809 NCT03689192 TrialTroveID-333774	Arginase-1 Peptide Vaccine in Patients With Metastatic Solid Tumors	I	Completed	Oncology	Oncology: Bladder; Oncology: Breast; Oncology: Colorectal; Oncology: Head/Neck; Oncology: Lung, Non-Small Cell; Oncology: Melanoma; Oncology: Ovarian; Oncology: Renal	PD-1 Refractory; PD-L1 Refractory; Second line; Stage IV	Breast Neoplasms; Carcinoma; Carcinoma, Non-Small-Cell Lung; Carcinoma, Renal Cell; Carcinoma, Transitional Cell; Colorectal Neoplasms; Head and Neck Neoplasms; Kidney Neoplasms; Melanoma; Ovarian Cancer; Ovarian Neoplasms; Renal Cancer; Squamous Cell Carcinoma of Head and Neck; Urethral Neoplasms; Urinary Bladder Neoplasms; Wilms Tumor	Trialtrove	Herlev and Gentofte Hospital {Herlev Hospital}	Sponsor	Academic					IO-112	Immunostimulant; Arginase stimulant; T cell stimulant; Immuno-oncology therapy	arginase 1	Anticancer, immunological; Anticancer, vaccine	Biological > Peptide; Biological > Vaccine; Biological > Vaccine > Anticancer, vaccine	Montanide ISA-51	Immunostimulant		Immunostimulant, other	Small molecule > Synthetic small molecule	CD4; CD8A; PDCD1	Diagnostic; Predictive; Predisposing; Prognostic	To evaluate arginase-1 peptide vaccine in patients with metastatic solid tumors.	Adverse Events Common Terminology Criteria for Adverse Events Immune Response Immunogenicity (other timeframe) Response evaluation criteria in solid tumors Safety and Tolerability	Safety/Toxicity > Adverse Drug Reactions Safety/Toxicity > Adverse Drug Reactions Efficacy > Clinical Response/Remission Efficacy > Immunological Response Efficacy > Clinical Response/Remission Safety/Toxicity > Safety/Tolerability	Primary endpoint: To evaluate safety and toxicity. Immune responses will be assessed using blood- and tumor tissue samples and clinical responses are evaluated using RECIST 1.1. Primary Outcome Measures : Adverse Events Evaluated by CTCAE 4.0 [ Time Frame: 0 - 75 weeks ] Patients were evaluated according to Common Terminology Criteria for Adverse Events (CTCEA). An adverse event (AE) is an abnorm…	Immune Response Immunogenicity (other timeframe) Overall survival Progression-free survival Response evaluation criteria in solid tumors	Efficacy > Clinical Response/Remission Efficacy > Immunological Response Efficacy > Survival Efficacy > Survival Efficacy > Clinical Response/Remission	Secondary Outcome Measures : Immune Responses [ Time Frame: project blood samples were taken at baseline and every 3 months for a maximum of 1,5 year. Tumor biopsies were taken at baseline and after 3 months if possible. ] To evaluate the immunological impact of the ARG1-18,19,20 peptide vaccines using blood samples and tumor biopsies. Overall Survival [ Time Frame: 0 - 75 weeks ] Overall Surviva…	2018-12-17	Actual							2022-01-19	Actual	2022-01-19	Actual	2022-10-17	Actual
333071	20180763 C-610-01 NCI-2019-07038 NCT03673020 TrialTroveID-333071	Phase Ia First-in-Human Study of Safety and Tolerability of ASV AGEN2017 With QS-21 Stimulon Adjuvant as a Single Agent in Subjects With Solid Tumor at Risk of Relapse Undergoing Observation as SOC Following Complete Surgical Resection	I	Completed	Oncology	Oncology: Bladder; Oncology: Breast; Oncology: Cervical; Oncology: Colorectal; Oncology: Head/Neck; Oncology: Lung, Non-Small Cell; Oncology: Melanoma; Oncology: Renal; Oncology: Soft Tissue Sarcoma	(N/A); Adjuvant; Estrogen receptor positive; HER2 negative; HER2 positive; Progesterone receptor positive; Triple receptor negative	Breast Neoplasms; Carcinoma, Non-Small-Cell Lung; Carcinoma, Renal Cell; Colorectal Neoplasms; Fibrosarcoma; Head and Neck Neoplasms; Kidney Neoplasms; Leiomyosarcoma; Liposarcoma; Melanoma; Renal Cancer; Rhabdomyosarcoma; Sarcoma; Soft Tissue Neoplasms; Soft Tissue Sarcoma; Synovial Sarcoma; Unspecified; Urethral Neoplasms; Urinary Bladder Neoplasms; Uterine Cervical Neoplasms; Wilms Tumor	Trialtrove	Agenus {Antigenics}	Sponsor	Industry, all other pharma	United States		Lexington	02421	QS-21 Stimulon AutoSynVax	Immunostimulant Immunostimulant; Immuno-oncology therapy	Not applicable Unspecified	Vaccine adjuvant Anticancer, immunological; Anticancer, vaccine	Natural product > Plant Biological > Protein > Recombinant protein; Biological > Vaccine > Anticancer, vaccine; Biological > Vaccine > Recombinant vaccine						ERBB2; SRC gene	Diagnostic; Predictive; Predisposing; Prognostic	To determine Safety and Tolerability of ASV AGEN2017 with QS-21 Stimulon Adjuvant as a Single Agent in Subjects With Tumors at Risk of Relapse Undergoing Observation as Standard of Care Following Complete Surgical Resection. To evaluate neoantigen vaccine, AutoSynVax (ASV) AGEN2017 in subjects with resected solid tumors	Adverse Events Safety and Tolerability Vital signs	Safety/Toxicity > Adverse Drug Reactions Safety/Toxicity > Safety/Tolerability Safety/Toxicity > Serious Adverse Events	Primary Outcome Measures : Incidence of Treatment-Emergence Adverse Events (Safety and Tolerability) [ Time Frame: 1 Year ] Assessed by monitoring the frequency, duration, and severity of drug-related AEs by completing physical examinations and clinical evaluations; evaluating changes in vital signs; and laboratory blood and urine sample evaluations.				2019-05-16	Actual	12.88	Actual	2020-06-11	Actual	7.79	Actual	2021-02-03	Actual	2021-02-03	Actual
332387	INEO-P-002 NCT03662815 TrialTroveID-332387	Safety, Tolerability and Partial Efficacy Study of a Personalized Neoantigen Cancer Vaccine inTreating Patients With Advanced Malignant Tumor	I	Completed	Oncology	Oncology: Bile Duct (Cholangiocarcinoma); Oncology: Breast; Oncology: Colorectal; Oncology: Gastric; Oncology: Lung, Non-Small Cell; Oncology: Lung, Small Cell; Oncology: Melanoma; Oncology: Neuroendocrine; Oncology: Ovarian; Oncology: Pancreas	(N/A); Intrahepatic; Pulmonary; Second line; Stage III; Stage IV; Third line	Bile Duct Neoplasms; Breast Neoplasms; Carcinoma, Non-Small-Cell Lung; Carcinoma, Small Cell; Cholangiocarcinoma; Colorectal Neoplasms; Melanoma; Neoplasms; Neuroendocrine Tumors; Ovarian Cancer; Ovarian Neoplasms; Pancreatic Cancer; Pancreatic Neoplasms; Small Cell Lung Carcinoma; Stomach Carcinoma; Stomach Neoplasms	Trialtrove	(Other Hospital/Academic/Medical Center) Hangzhou Neoantigen Therapeutics Co.	Sponsor Collaborator	Academic Industry, all other pharma	China		Hangzhou		neoantigen peptides, Hangzhou Neoantigen Therapeutics	Immunostimulant; Immuno-oncology therapy	Unspecified	Anticancer, immunological; Anticancer, vaccine	Biological > Peptide; Biological > Vaccine > Anticancer, vaccine	GM-CSF, unspecified	Granulocyte macrophage colony stimulating factor agonist		Anticancer, immunological; Cytokine	Biological > Protein > Recombinant protein > Recombinant growth factor	CD4; CD8A	Diagnostic; Predictive; Predisposing; Prognostic	To evaluate safety, tolerability and partial efficacy of the personalized neoantigen cancer vaccine in the treatment of Chinese patients with advanced malignant cancer, so as to provide a new personalized therapeutic strategy for advanced pancreatic cancer patients. To examine the safety of the vaccine when given at several different time points and will examine the participant's blood cells for …	Adverse Events Overall response rate Overall survival Progression-free survival Safety and Tolerability	Safety/Toxicity > Adverse Drug Reactions Efficacy > Clinical Response/Remission Efficacy > Survival Efficacy > Survival Safety/Toxicity > Safety/Tolerability	Primary Outcome Measures: Objective Response Rate [ Time Frame: 2 years ] Number of participants experiencing clinical and laboratory adverse events (AEs) [ Time Frame: 1 year ] The main objectives were to assess safety, progression-free survival (PFS) and overall survival (OS).	Overall survival Progression-free survival	Efficacy > Survival Efficacy > Survival	Secondary Outcome Measures: Overall Survival Rate [ Time Frame: 2 years ] Progression Free Survival [ Time Frame: 2 years ] Other Outcome Measures: Measurement of CD4/CD8 T lymphocyte subsets [ Time Frame: 2 years ] The polypeptide antigen - induced IFN-? T cells responses [ Time Frame: 2 years ] Peripheral blood T cell receptor sequencing analysis [ Time Frame: 2 years ]	2018-02-07	Actual							2019-05-31	Actual	2022-12-30	Anticipated	2020-05-21	Actual
331039	ILIAD IM-202 NCI-2019-00006 NCT03735290 TrialTroveID-331039	A Randomized, Open-label, Multi-center, Phase Ib/II Study Evaluating the Safety and Efficacy of Intratumorally-administered Ilixadencel in Combination with Checkpoint Inhibitor (CPI) in Advanced Cancer Subjects who Are Candidates for CPI Therapy	I	Terminated	Oncology	Oncology: Esophageal; Oncology: Gastric; Oncology: Head/Neck; Oncology: Lung, Non-Small Cell; Oncology: Melanoma	First line; Second line; Squamous Cell; Stage III; Stage IV	Adenocarcinoma; Carcinoma, Non-Small-Cell Lung; Carcinoma, Squamous Cell; Esophageal Cancer; Esophageal Neoplasms; Head and Neck Neoplasms; Melanoma; Squamous Cell Carcinoma of Head and Neck; Stomach Carcinoma; Stomach Neoplasms	Trialtrove	Mendus {Immunicum}	Sponsor	Industry, all other pharma	Sweden		Stockholm	11153	ilixadencel	Immunostimulant; Immuno-oncology therapy	Unspecified	Anticancer, immunological; Anticancer, vaccine	Biological > Cellular > Cell origin > Allogeneic; Biological > Cellular > Cell type > Blood cell > Leukocyte > Monocyte; Biological > Vaccine > Anticancer, vaccine	pembrolizumab avelumab	PD-1 antagonist; Immuno-oncology therapy; Immune checkpoint inhibitor PD-L1 antagonist; Immuno-oncology therapy; Immune checkpoint inhibitor	programmed cell death 1 CD274 molecule	Anticancer, immunological Anticancer, immunological	Biological > Protein > Antibody > Humanized monoclonal antibody Biological > Protein > Antibody > Human monoclonal antibody; Biological > Protein > Antibody > Monoclonal antibody, other	PDCD1	Diagnostic; Predictive; Predisposing; Prognostic	To evaluate the safety and efficacy of intratumorally-administered ilixadencel in combination with CPIs. To look at the safety and effectiveness of the immunotherapy ilixadencel when used in combination with a CPI. Phase Ib part: To assess safety and define the optimal dose and schedule of ilixadencel administration in combination with standard doses of pembrolizumab (Keytruda) in patients with h…	Adverse Events Common Terminology Criteria for Adverse Events Dose-limiting toxicities Overall response rate Response evaluation criteria in solid tumors Vital signs	Safety/Toxicity > Adverse Drug Reactions Safety/Toxicity > Adverse Drug Reactions Safety/Toxicity > Safety/Tolerability Efficacy > Clinical Response/Remission Efficacy > Clinical Response/Remission Safety/Toxicity > Serious Adverse Events	Primary Outcome Measures: Frequency of adverse events (SAEs) (Phase 1b) [ Time Frame: Up to Week 27 ] Number of adverse events Severity of adverse events (SAEs) (Phase 1b) [ Time Frame: Up to Week 27 ] Grading per Common Terminology Criteria for Adverse Events (CTCAE) v5.0 Number of Dose Limiting Toxicities (DLTs) (Phase 1b) [ Time Frame: Up to Week 27 ] Dose Limiting Toxicities measured using CT…	Adverse Events Clinical benefit rate Common Terminology Criteria for Adverse Events Dose-limiting toxicities Duration of overall response Immune Response Immune-related response evaluation criteria in solid tumors Immunogenicity (other timeframe) Overall response rate Overall survival Partial response Progression-free survival Response evaluation criteria in solid tumors Stable Disease Time to pr…	Safety/Toxicity > Adverse Drug Reactions Efficacy > Clinical Response/Remission Safety/Toxicity > Adverse Drug Reactions Safety/Toxicity > Safety/Tolerability Efficacy > Clinical Response/Duration Efficacy > Clinical Response/Remission Efficacy > Clinical Response/Remission Efficacy > Immunological Response Efficacy > Clinical Response/Remission Efficacy > Survival Efficacy > Clinical Response/Re…	Secondary Outcome Measures: Antitumor Objective Response Rate (ORR) RECIST 1.1 (Phase 1b and Phase 2) [ Time Frame: Up to Week 27 ] Antitumor activity of ilixadencel plus CPI (checkpoint inhibitor) in each tumor type, investigator and centrally assessed using RECIST (Response Evaluation Criteria in Solid Tumors) v1.1 Antitumor Objective Response Rate (ORR) iRECIST (Phase 1b and Phase 2) [ Time Fr…	2019-01-14	Actual	27.73	Actual	2021-05-07	Actual	6.9	Actual	2021-12-03	Actual	2021-12-03	Actual
329729	20085 Mel 65 Mel-65 NCI-2019-06213 NCT03617328 TrialTroveID-329729	Evaluation of Safety and Durable Immunogenicity of Melanoma Vaccination, With or Without Systemic CDX-1127, in Patients With Stage II-IV Melanoma.	I/II	Completed	Oncology	Oncology: Melanoma	Adjuvant; Ocular; Stage II; Stage III; Stage IV	Melanoma	Trialtrove	University of Virginia Celldex Therapeutics {AVANT Immunotherapeutics}	Sponsor Collaborator	Academic Industry, all other pharma	United States	NJ	Hampton	08827	6 melanoma helper peptide vaccine	Immunostimulant		Anticancer, immunological; Anticancer, vaccine; Immunosuppressant	Biological > Vaccine > Anticancer, vaccine; Small molecule > Synthetic small molecule	Montanide ISA-51 poly-ICLC varlilumab	Immunostimulant CD27 agonist; Immuno-oncology therapy; Immune checkpoint stimulant	CD27 molecule	Immunostimulant, other Anticancer, immunological; Immunostimulant, anti-AIDS; Immunostimulant, other; Multiple sclerosis treatment Anticancer, immunological	Small molecule > Synthetic small molecule Biological > Protein > Antibody > Human monoclonal antibody	BRAF; CACNA1A; CD27; CD4; CD8A; PRAME	Diagnostic; Predictive; Predisposing; Prognostic	To evaluate whether it is safe to administer a peptide vaccine (6MHP) with adjuvants (Montanide ISA-51, polyICLC and cyclophosphamide) and the CDX-1127 monoclonal antibody, and whether the adjuvants and the CDX-1127 monoclonal antibody boost immune responses to the vaccine. To hypothesize that the combination would be safe, would decrease Tregs and enhance 6MHP immune responses and memory.	Common Terminology Criteria for Adverse Events Dose-limiting toxicities Immunogenicity (other timeframe) Immunogenicity Safety and Tolerability	Safety/Toxicity > Adverse Drug Reactions Safety/Toxicity > Safety/Tolerability Efficacy > Immunological Response Safety/Toxicity > Adverse Drug Reactions Safety/Toxicity > Safety/Tolerability	Primary Outcome Measures: Safety of CDX-1127 administered with a melanoma vaccine [ Time Frame: 30 days after receiving the last dose of study drug ] Number of participants with dose-limiting toxicities based on CTCAE v5.0 Immunogenicity-Percent of patients with persistent CD4+ T cell responses to the 6MHP vaccine [ Time Frame: Day 127 or Day 176 or both ] Number of participants with CD4+ T cell …	Disease-free survival Immunogenicity (other timeframe) Immunogenicity Overall survival	Efficacy > Survival Efficacy > Immunological Response Safety/Toxicity > Adverse Drug Reactions Efficacy > Survival	Secondary Outcome Measures: Immunologic effect of CDX-1127 - Impact on regulatory T cells [ Time Frame: Day 22 and Day 85 (Note: Day 85 biopsy not required for participants whose Day 85 visit would be due after IRB approval of Protocol v12-03-2020)] Number of regulatory T cells per mm2 in the vaccine site microenvironment Immunologic effect of CDX-1127 - Percent of circulating regulatory T cells …	2018-11-13	Actual							2024-01-19	Actual	2024-01-19	Actual	2024-11-05	Actual
328435	K08CA237726 NCI-2018-03023 NCT03712358 Pro00090774 TrialTroveID-328435	A Phase I Trial of PVSRIPO for Patients With Unresectable Melanoma	I	Terminated	Oncology	Oncology: Melanoma	BRAF; Fourth line or greater; PD-1 Refractory; Stage III; Stage IV; Third line	Melanoma	Trialtrove	Istari Oncology Duke University Medical Center National Institutes of Health/National Cancer Institute	Sponsor Collaborator Collaborator	Industry, all other pharma Academic Government	United States		Durham	27709	lerapolturev	Immunostimulant; CD155 antagonist; PD-L1 antagonist; Immuno-oncology therapy; Immune checkpoint inhibitor	PVR cell adhesion molecule	Anticancer, immunological; Anticancer, vaccine	Biological > Gene therapy; Biological > Nucleic acid > Nucleic acid, vector type > Viral vector; Biological > Vaccine > Anticancer, vaccine; Biological > Vaccine > Recombinant vaccine; Biological > Virus particles > Lytic virus						BRAF; CASP8AP2; CCR7; CD4; CD8A; EDA	Diagnostic; Predictive; Predisposing; Prognostic	To evaluate the safety and tolerability of PVSRIPO in patients with AJCC Stage IIIB, IIIC, or IV melanoma in a modified 3+3 phase 1 trial design.	Dose-limiting toxicities Safety and Tolerability	Safety/Toxicity > Safety/Tolerability Safety/Toxicity > Safety/Tolerability	Primary Outcome Measures : Proportion of Patients With Dose Limiting Toxicity by Cohort To characterize the safety and tolerability of PVSRIPO in American Joint Committee on Cancer (AJCC) Stage IIIB, IIIC, or IV melanoma. 24 months Primary Objective: To determine the safety profile of PVSRIPO in Stage IIIB, IIIC, and IV recurrent melanoma patients as determined by DLTs when PVSRIPO is injected in…	Complete response Overall response rate Response rate	Efficacy > Clinical Response/Remission Efficacy > Clinical Response/Remission Efficacy > Clinical Response/Remission	Other Outcome Measures: Response Rates Via Measurement of Cutaneous Lesions Every 3 Weeks To describe the response rates via lesion size of PVSRIPO-injected versus non-injected lesion(s) as defined per the investigator using immune related response criteria (irRC). 24 months Number of CD8 Positive T Cells by Immunohistochemistry on Pre Treatment and Post Treatment Biopsy (Cohorts 0-3 Only) To des…	2018-11-26	Actual	25.63	Actual	2021-01-14	Actual	2.24	Actual	2021-03-23	Actual	2021-03-23	Actual
326048	NCT03552718 QUILT-2.025 TrialTroveID-326048	QUILT-2.025 NANT Neoepitope Yeast Vaccine (YE-NEO-001): Adjuvant Immunotherapy Using a Personalized Neoepitope Yeast-Based Vaccine To Induce T-Cell Responses In Subjects W/ Previously Treated Cancers.	I	Closed	Oncology	Oncology: Breast; Oncology: Colorectal; Oncology: Head/Neck; Oncology: Liver; Oncology: Lung, Non-Small Cell; Oncology: Melanoma; Oncology: Pancreas; Oncology: Unspecified Solid Tumor	Adjuvant; Estrogen receptor positive; HER2 negative; HER2 positive; Progesterone receptor positive; Squamous Cell; Stage I; Stage II; Triple receptor negative	Breast Neoplasms; Carcinoma, Hepatocellular; Carcinoma, Non-Small-Cell Lung; Colorectal Neoplasms; Head and Neck Neoplasms; Liver Cancer; Liver Neoplasms; Melanoma; Neoplasms, Unknown Primary; Pancreatic Cancer; Pancreatic Neoplasms; Squamous Cell Carcinoma of Head and Neck	Trialtrove	NantWorks/NantBioScience	Sponsor	Industry, all other pharma	United States	CA	Culver City	90232	YE-NEO-001	Immunostimulant; Immuno-oncology therapy	Unspecified	Anticancer, immunological; Anticancer, vaccine	Biological > Protein > Recombinant protein; Biological > Vaccine > Anticancer, vaccine; Biological > Vaccine > Recombinant vaccine						ERBB2	Diagnostic; Predictive; Predisposing; Prognostic	-To evaluate the safety, the Recommended Phase II Dose (RP2D), and preliminary efficacy of a personalized neoepitope yeast-based vaccine, YE-NEO-001, in subjects who have completed potentially curative therapy for their solid cancer and who would otherwise be entering a period of surveillance for recurrent disease. To evaluate the overall safety and optimal dose of YE-NEO-001 and a recommended ph…	Treatment Emergent Adverse Events	Safety/Toxicity > Adverse Drug Reactions	Primary Outcome Measures : Incidence of treatment-emergent adverse events [ Time Frame: 19 months ] Recommended Phase 2 Dose [ Time Frame: 19 months ]	Complete response Disease-free survival Overall survival Progression-free survival Recurrence	Efficacy > Clinical Response/Remission Efficacy > Survival Efficacy > Survival Efficacy > Survival Efficacy > Clinical Response/Remission	Secondary objectives: To understand the initial effectiveness in terms of cancer recurrence rate, disease free survival and overall survival. To assess the molecular profiles of tumors as well as changes in immune responses that the therapy creates. Secondary Outcome Measures : Recurrence rate [ Time Frame: 19 months ] The appearance of any lesion that is confirmed by biopsy (in subjects with no …	2018-08-10	Actual	58.55	Anticipated	2023-06-26	Anticipated	30.18	Anticipated	2025-07-15	Anticipated	2025-12-30	Anticipated
325448	TrialTroveID-325448	A Phase I/II Study of Ampligen in Combination with Checkpoint Inhibitors in Patients with Advanced Urothelial Carcinoma, Renal Cell Carcinoma and Melanoma	I/II	Terminated	Oncology	Oncology: Bladder; Oncology: Melanoma; Oncology: Renal	PD-1 Refractory; PD-L1 Refractory; Second line; Stage III; Stage IV	Carcinoma, Renal Cell; Kidney Neoplasms; Melanoma; Renal Cancer; Urethral Neoplasms; Urinary Bladder Neoplasms; Wilms Tumor	Trialtrove	AIM ImmunoTech {Hemispherx Biopharma}	Sponsor	Industry, all other pharma	United States		Ocala	34473	rintatolimod immune checkpoint inhibitor, unspecified	Toll-like receptor 3 agonist; Immunostimulant; Immuno-oncology therapy Immuno-oncology therapy; Immune checkpoint inhibitor	toll like receptor 3	Antiviral, anti-HIV; Antiviral, other; Anticancer, immunological; Anticancer, vaccine; Vaccine adjuvant; Neurological Anticancer, immunological	Biological > Nucleic acid > Nucleic acid technology type > RNA; Biological > Nucleic acid > Nucleic acid, vector type; Biological > Vaccine > Anticancer, vaccine; Small molecule > Synthetic small molecule > Synthetic nucleic acid > Oligonucleotide, non-antisense, non-RNAi Small molecule > Synthetic small molecule								To evaluate the potential of Ampligen to enhance the immune mediated effects of CPIs in patients with advanced urothelial carcinoma, renal cell carcinoma and melanoma							2019-12-01	Anticipated
325188	107831 NCI-2018-01652 NCT03538314 TrialTroveID-325188 UV1-103 UV1/hTERT-MM-103	A Phase I, Open-label, Multicenter Study Investigating the Tolerability and Efficacy of UV1 Vaccine in First-line Malignant Melanoma Patients Planned for Treatment with Pembrolizumab	I	Completed	Oncology	Oncology: Melanoma	First line; PD-1 Naive; PD-L1 Low; PD-L1 Naive; Stage III; Stage IV	Melanoma	Trialtrove	Ultimovacs	Sponsor	Industry, all other pharma	Norway		Oslo	0349	UV-1	Telomerase inhibitor; Immunostimulant; T cell stimulant; Immuno-oncology therapy	CD4 molecule; telomerase reverse transcriptase	Anticancer, immunological; Anticancer, vaccine	Biological > Vaccine; Biological > Vaccine > Anticancer, vaccine; Small molecule > Synthetic small molecule > Synthetic peptide	pembrolizumab GM-CSF, unspecified	PD-1 antagonist; Immuno-oncology therapy; Immune checkpoint inhibitor Granulocyte macrophage colony stimulating factor agonist	programmed cell death 1	Anticancer, immunological Anticancer, immunological; Cytokine	Biological > Protein > Antibody > Humanized monoclonal antibody Biological > Protein > Recombinant protein > Recombinant growth factor	BRAF; CTLA4; IFNG; LYPD4; PDCD1	Diagnostic; Predictive; Predisposing; Prognostic	To explore the safety, tolerability and efficacy of UV1 administered with GM-CSF in melanoma patients who are also receiving pembrolizumab To evaluate the initial signs of clinical response	Adverse Events Safety and Tolerability Treatment Emergent Adverse Events	Safety/Toxicity > Adverse Drug Reactions Safety/Toxicity > Safety/Tolerability Safety/Toxicity > Adverse Drug Reactions	Primary Outcomes: Number of patients with treatment-related adverse events [ Time Frame: Up to week 29 ] Frequency and severity of adverse events The primary objective of the study is to evaluate the safety and tolerability of the UV1 and pembrolizumab therapy. Primary endpoint Safety	Immune Response Immune-related response evaluation criteria in solid tumors Immunogenicity (other timeframe) Overall response rate Overall survival Progression-free survival Response evaluation criteria in solid tumors Response rate	Efficacy > Clinical Response/Remission Efficacy > Clinical Response/Remission Efficacy > Immunological Response Efficacy > Clinical Response/Remission Efficacy > Survival Efficacy > Survival Efficacy > Clinical Response/Remission Efficacy > Clinical Response/Remission	Secondary Outcomes: Tumor response [ Time Frame: Up to week 52 ] RECIST and iRECIST The length of time from the start of treatment that patients are still alive. [ Time Frame: up to 2 years ] Overall survival Secondary Objectives To evaluate the immune response following vaccination with UV1 To evaluate the efficacy of UV1 vaccine in malignant melanoma patients, who are receiving concurrent treat…	2018-07-09	Actual	25.33	Actual	2020-08-18	Actual	25.44	Actual	2022-10-01	Actual	2024-06-15	Actual
323756	19500 CM 2017-01 NCI-2019-00167 NCT03655756 TrialTroveID-323756 US-1750	Phase I Study Using a Plasmid DNA Coding for Emm55 Streptococcal Antigen in Patients With Unresectable Stage III or Stage IV Cutaneous Melanoma	I	Completed	Oncology	Oncology: Melanoma	BRAF; First line; PD-1 Refractory; Second line; Stage III; Stage IV	Melanoma; Skin Neoplasms	Trialtrove	TuHURA Biosciences {Morphogenesis Inc.} H. Lee Moffitt Cancer Center and Research Institute	Sponsor Collaborator	Industry, all other pharma Academic	United States		Tampa	FL 33612	IFx-Hu2.0	Immunostimulant; Immuno-oncology therapy; Immune checkpoint inhibitor	Unspecified	Anticancer, immunological; Anticancer, vaccine	Biological > Gene therapy; Biological > Nucleic acid > Nucleic acid, vector type; Biological > Vaccine; Biological > Vaccine > Anticancer, vaccine						BRAF; CD274; CD3D; CD8A; CXCL10; CXCL11; CXCL13; FOXP3; HOXB6; ICOS; LAG3; PDCD1; RPS6KA2; SOX10; WNT4	Diagnostic; Predictive; Predisposing; Prognostic	To evaluate gene therapy in subjects with melanoma. To assess IFx-Hu2.0 immediate adverse reactions and at Week 4 (Day 28+/-7 business days for any delayed adverse events. To test IFx-Hu2.0 use as an intralesional immunotherapy for melanoma to provoke the immune response by facilitating Emm55 antigen surface expression and enhancing tumor recognition. To determine the extent of epitope spreading …	Common Terminology Criteria for Adverse Events Dose-limiting toxicities Safety and Tolerability Serious Adverse Event	Safety/Toxicity > Adverse Drug Reactions Safety/Toxicity > Safety/Tolerability Safety/Toxicity > Safety/Tolerability Safety/Toxicity > Serious Adverse Events	Primary Outcome Measures : Number of Participants With Serious Adverse Events (SAEs) and/or Dose Limiting Toxicities (DLTs) [ Time Frame: 28 ± 7 Days ] Safety was reported using Common Terminology Criteria for Adverse Events (CTCAE) version 5.0. Feasibility was defined as the ability to treat at least five of the six patients enrolled without drug-related dose-limiting toxicity (DLT). Primary obj…	Complete response Immune Response Immunogenicity (other timeframe) Overall response rate Partial response Progressive disease rate Response evaluation criteria in solid tumors Response rate Stable Disease	Efficacy > Clinical Response/Remission Efficacy > Clinical Response/Remission Efficacy > Immunological Response Efficacy > Clinical Response/Remission Efficacy > Clinical Response/Remission Efficacy > Clinical Response/Progression Efficacy > Clinical Response/Remission Efficacy > Clinical Response/Remission Efficacy > Clinical Response/Remission	Secondary Outcome Measures Antitumor Response Induced by IFx-Hu2.0 Per RECIST v1.1 for Target Lesions.[Time Frame:28 ± 7 days post treatment] Evaluation of response rate and assessment of the antitumor immune responses induced by IFx-Hu2.0 per RECIST v1.1 for target lesions. Complete Response (CR), Disappearance of all target lesions. Partial Response (PR), ≥ 30% decrease in the sum of the longes…	2018-11-05	Actual							2020-07-10	Actual	2020-11-30	Actual	2022-05-26	Actual
316613	18-C-0074 180074 NCI-18-C-0074 NCI-2018-00570 NCI-2018-03656 NCT03480152 TrialTroveID-316613	A Phase I/II Trial to Evaluate the Safety and Immunogenicity of a Messenger RNA (mRNA)-Based, Personalized Cancer Vaccine Against Neoantigens Expressed by the Autologous Cancer	I/II	Terminated	Oncology	Oncology: Bladder; Oncology: Colorectal; Oncology: Esophageal; Oncology: Gastric; Oncology: Head/Neck; Oncology: Liver; Oncology: Melanoma; Oncology: Metastatic Cancer; Oncology: Pancreas; Oncology: Prostate; Oncology: Renal; Oncology: Testicular	BRAF; CNS mets; KRAS; PD-1 Refractory; PD-L1 Refractory; Second line; Stage III; Stage IV	Brain Neoplasms; Carcinoma, Hepatocellular; Carcinoma, Renal Cell; Central Nervous System Neoplasms; Colorectal Neoplasms; Esophageal Cancer; Esophageal Neoplasms; Gastrointestinal Neoplasms; Head and Neck Neoplasms; Kidney Neoplasms; Liver Cancer; Liver Neoplasms; Melanoma; Neoplasm Metastasis; Pancreatic Cancer; Pancreatic Neoplasms; Prostatic Neoplasms; Renal Cancer; Stomach Carcinoma; Stomach…	Trialtrove	National Institutes of Health/National Cancer Institute	Sponsor	Government					personalized mRNA anticancer vaccine, Moderna	Immunostimulant; Immuno-oncology therapy	Unspecified	Anticancer, immunological; Anticancer, vaccine	Biological > Nucleic acid > Nucleic acid technology type > RNA > Messenger RNA; Biological > Nucleic acid > Nucleic acid, vector type > Non-viral vector > Chemicals/lipids; Biological > Vaccine > Anticancer, vaccine						BRAF; CD4; CD8A; INPP5D; KRAS; PDCD1; PIK3CA; TP53	Companion Diagnosis; Diagnostic; Predictive; Predisposing; Prognostic	To evaluate the safety and immunogenicity of NCI-4650 in patients with advanced-stage, metastatic cancers. To see if the mRNA vaccine is safe and can cause metastatic melanoma or epithelial tumors to shrink. We recently developed a process using tumor-infiltrating lymphocytes to identify the specific immunogenic mutations expressed in patients' tumors.	Adverse Events Overall response rate Response rate Safety and Tolerability	Safety/Toxicity > Adverse Drug Reactions Efficacy > Clinical Response/Remission Efficacy > Clinical Response/Remission Safety/Toxicity > Safety/Tolerability	Primary objectives: To determine the clinical response rate in patients with metastatic melanoma, gastrointestinal or genitourinary cancers who receive NCI-4650 To determine the safety of NCI-4650 in patients with metastatic melanoma, gastrointestinal or genitourinary cancers Primary Outcome Measures: Response rate [ Time Frame: 2 weeks after last vaccine, then 1 month later x1, then every 1-2 mo…			Secondary Outcome Measures: Measure persistence [ Time Frame: Approximately 2 weeks after last vaccine ] Quantity and quality of circulating antigen-specific T cells	2018-05-18	Actual							2019-06-25	Actual	2019-11-05	Actual	2020-04-24	Actual
315811	TrialTroveID-315811	A Phase II Basket Study Of CMB305 In Combination With anti-PD-1/PD-L1 agents In Patients With Non-STS NY-ESO-1+ tumors	II	Terminated	Oncology	Oncology: Bladder; Oncology: Gastric; Oncology: Liver; Oncology: Lung, Non-Small Cell; Oncology: Melanoma; Oncology: Unspecified Solid Tumor	(N/A); Line of therapy N/A	Carcinoma, Hepatocellular; Carcinoma, Non-Small-Cell Lung; Liver Cancer; Liver Neoplasms; Melanoma; Neoplasms, Unknown Primary; Stomach Carcinoma; Stomach Neoplasms; Urethral Neoplasms; Urinary Bladder Neoplasms	Trialtrove	Merck & Co. {Immune Design}	Sponsor	Industry, Top 20 Pharma	United States	NJ	Rahway	07065	ID-CMB305	Immunostimulant; Toll-like receptor 4 agonist; Immuno-oncology therapy	cancer/testis antigen 1B; toll like receptor 4	Anticancer, immunological; Anticancer, vaccine	Biological > Nucleic acid > Nucleic acid, vector type > Viral vector; Biological > Vaccine > Anticancer, vaccine	anti-PD-1/PD-L1 antibodies, unspecified	PD-1 antagonist; PD-L1 antagonist; Immuno-oncology therapy; Immune checkpoint inhibitor		Anticancer, immunological	Small molecule > Synthetic small molecule			To evaluate CMB305 in combination with anti-PD-1/PD-L1 agents in patients with non-STS NY-ESO-1+ tumors							2019-06-01	Anticipated
315344	2017LS091 933 MT2017-29 NCI-2018-01999 NCT03383055 TrialTroveID-315344	CMV-MVA Triplex Vaccine to Enhance Adaptive NK Cell Reconstitution After Autologous Hematopoietic Cell Transplantation in Patients With Lymphoid Malignancies	I/II	Completed	Infectious Disease; Oncology; Vaccines (Infectious Disease)	Infectious Disease: Cytomegalovirus Infection (CMV); Oncology: Lymphoma, Hodgkin's; Oncology: Lymphoma, Non-Hodgkin's; Oncology: Melanoma; Vaccines (Infectious Disease): Other Viral Vaccines	(N/A); Adults; Aggressive; Cancer patients; Classical; Cytomegalovirus vaccines; Elderly; Hematopoietic transplant recipients; Indolent; Line of therapy N/A; Nodular lymphocyte-predominant	Cytomegalovirus Infections; Hodgkin Disease; Hodgkin Lymphoma; Lymphoma, Large-Cell, Anaplastic; Lymphoma, Non-Hodgkin; Melanoma; Multiple Myeloma; Parainfluenza Vaccines; Virus Diseases	Trialtrove	University of Minnesota Cancer Center	Sponsor	Academic					CMV-MVA triplex vaccine	Immunostimulant		Anticancer, vaccine	Biological > Vaccine > Anticancer, vaccine; Small molecule > Synthetic small molecule	Tdap vaccine, unspecified	Immunostimulant		Prophylactic vaccine, anti-infective	Biological > Vaccine > Prophylactic vaccine, anti-infective; Small molecule > Synthetic small molecule			Brief Summary: This is a single-arm, prospective, interventional study administering 2 doses of the experimental vaccine (CMV-MVA Triplex) to 20 evaluable patients (10 CMV-seropositive and 10 seronegative) undergoing autologous hematopoietic cell transplantation (HCT) for lymphoma or myeloma on days 28 and 56 post-HCT. The absolute number of adaptive NK cells (CD56dimCD57+NKG2C+) at various days …	Immunogenicity at 28 days	Efficacy > Immunological Response	Primary Outcome Measures : Change in the absolute number of CMV-induced adaptive NK cells (CD56dimCD57+NKG2C+) between days 28 and 100 post-auto-HCT in patients with lymphoid malignancies. [ Time Frame: Day 28 and Day 100 ] Change in the absolute number of CMV-induced adaptive NK cells (CD56dimCD57+NKG2C+) on day 28 (pre first vaccine) and day 100 (~1 month after second vaccine) post-auto- HCT in…	Immunogenicity at 28 days Progression-free survival Seroconversion	Efficacy > Immunological Response Efficacy > Survival Efficacy > Immunological Response	Secondary Outcome Measures : Change in absolute Number of CMV-induced adaptive NK Cells [ Time Frame: Day 28 and Day 100 ] Change in absolute number of total NK and NK/T cells between days 28 (first vaccine) and day 100 (~1 month after second vaccine) post-auto-HCT in patients with lymphoid malignancies (lymphoma and myeloma). Response to CMV-MVA Triplex vaccine in CMV seropositive vs. seronegati…	2018-11-16	Actual	4.53	Actual	2019-04-03	Actual	3.29	Actual	2019-07-12	Actual	2021-07-10	Actual
312499	EudraCT Number: 2019-004759-35 NCT04990479 NOUS-PEV-01 TrialTroveID-312499	An Open-Label, Multicenter, Non-Randomized, Dose-Confirmation and Cohort-Expansion Phase 1b Study to Evaluate the Safety, Tolerability, and Anti-Tumor Activity of Nous-PEV, with Pembrolizumab, in Patients with Unresectable Stage III / IV Cutaneous Melanoma and with Stage IV NSCLC (PDL1≥ 50%)	I	Terminated	Oncology	Oncology: Lung, Non-Small Cell; Oncology: Melanoma	Adenocarcinoma; First line; Large Cell; PD-1 Naive; PD-L1 High; PD-L1 Naive; Stage III; Stage IV	Carcinoma, Non-Small-Cell Lung; Melanoma	Trialtrove	Nouscom	Sponsor	Industry, all other pharma	Switzerland		Basel	CH-4051	NOUS-PEV	Immunostimulant; Immuno-oncology therapy	Unspecified	Anticancer, immunological; Anticancer, vaccine	Biological > Gene therapy; Biological > Nucleic acid > Nucleic acid, vector type > Viral vector > Adenovirus; Biological > Vaccine; Biological > Vaccine > Anticancer, vaccine	pembrolizumab	PD-1 antagonist; Immuno-oncology therapy; Immune checkpoint inhibitor	programmed cell death 1	Anticancer, immunological	Biological > Protein > Antibody > Humanized monoclonal antibody	ACOT11; ALK; CD274; CD4; CD8A; PDCD1; RET; ROS1	Companion Diagnosis; Diagnostic; Predictive; Predisposing; Prognostic	To evaluate the safety, feasibility, and preliminary efficacy per RESIST 1.1 criteria of NOUS-PEV in combination with the anti-PD-1 checkpoint inhibitor pembrolizumab in 28 patients with either locally advanced 1L melanoma or 1L NSCLC expressing more than 50% PD-L1 To evaluate safety, tolerability, and immunogenicity, and to detect any preliminary evidence of anti-tumor activity of a personalized…	Adverse Events Common Terminology Criteria for Adverse Events Dose-limiting toxicities Safety and Tolerability Serious Adverse Event Vital signs	Safety/Toxicity > Adverse Drug Reactions Safety/Toxicity > Adverse Drug Reactions Safety/Toxicity > Safety/Tolerability Safety/Toxicity > Safety/Tolerability Safety/Toxicity > Serious Adverse Events Safety/Toxicity > Serious Adverse Events	Primary Outcome Measures : Safety and tolerability: incidence of treatment- emerging adverse events. AEs characterized by type, severity (graded by CTCAE v.5.0), Timing, seriousness and relationship to study treatments. [ Time Frame: Up to 110 weeks ] Frequency, duration, and severity of adverse events (AEs) and serious adverse events (SAEs) using CTCAE v5.0 criteria. Changes in vital signs and c…	Duration of overall response Immunogenicity (other timeframe) Immunogenicity Overall response rate Overall survival Progression-free survival Response evaluation criteria in solid tumors Safety and Tolerability	Efficacy > Clinical Response/Duration Efficacy > Immunological Response Safety/Toxicity > Adverse Drug Reactions Efficacy > Clinical Response/Remission Efficacy > Survival Efficacy > Survival Efficacy > Clinical Response/Remission Safety/Toxicity > Safety/Tolerability	Secondary Outcome Measures : RP2D confirmation 2. Clinical efficacy: [ Time Frame: Up to 110 weeks ] RP2D confirmation based on safety and tolerability Clinical efficacy [ Time Frame: Up to 110 weeks ] Clinical efficacy based on Overall response rate (ORR); Best overall response (BOR); Duration of response (DoR); Progression-free survival (PFS); Overall survival (OS), all as defined in tumor imag…	2021-06-11	Actual	21.04	Actual	2023-03-13	Actual	11.77	Actual	2024-03-05	Actual	2024-03-05	Actual
311072	072 17-330 EUCT Number: 2023-505192-77-00 jRCT2033240236 KEYNOTE-603 mRNA-4157-P101 NCI-2018-00215 NCT03313778 REFMAL 506 DDU s17-00867 TrialTroveID-311072	A Phase I, Open-Label, Multicenter Study to Assess the Safety, Tolerability, Immunogenicity of mRNA-4157 Alone in Subjects with Resected Solid Tumors and in Combination with Pembrolizumab in Subjects with Unresectable Solid Tumors	I	Closed	Oncology	Oncology: Bladder; Oncology: Colorectal; Oncology: Endometrial; Oncology: Esophageal; Oncology: Gastric; Oncology: Head/Neck; Oncology: Lung, Non-Small Cell; Oncology: Lung, Small Cell; Oncology: Melanoma; Oncology: Neuroendocrine; Oncology: Pancreas; Oncology: Unspecified Solid Tumor	Adenocarcinoma; Adjuvant; ALK; EGFR; First line; MSI-H/dMMR; MSS/pMMR; PD-1 Naive; PD-L1 Naive; Pulmonary; Second line; Squamous Cell; Stage III; Stage IV; Untreated	Carcinoma, Endometrioid; Carcinoma, Non-Small-Cell Lung; Carcinoma, Small Cell; Colorectal Neoplasms; Endometrial Neoplasms; Esophageal Cancer; Esophageal Neoplasms; Head and Neck Neoplasms; Melanoma; Neoplasms; Neoplasms, Unknown Primary; Neuroendocrine Tumors; Pancreatic Neoplasms; Small Cell Lung Carcinoma; Stomach Carcinoma; Stomach Neoplasms; Urethral Neoplasms; Urinary Bladder Neoplasms	Trialtrove	Moderna {Moderna Therapeutics} Merck & Co./Merck Sharp & Dohme (MSD)	Sponsor Collaborator	Industry, all other pharma Industry, Top 20 Pharma	United States United States	MA NJ	Cambridge Rahway	02139 07065	intismeran autogene	Immunostimulant; Lymphocyte stimulant; Immuno-oncology therapy	Unspecified	Anticancer, immunological; Anticancer, vaccine	Biological > Nucleic acid; Biological > Nucleic acid > Nucleic acid technology type > RNA > Messenger RNA; Biological > Nucleic acid > Nucleic acid, vector type > Non-viral vector > Chemicals/lipids; Biological > Vaccine > Anticancer, vaccine	pembrolizumab	PD-1 antagonist; Immuno-oncology therapy; Immune checkpoint inhibitor	programmed cell death 1	Anticancer, immunological	Biological > Protein > Antibody > Humanized monoclonal antibody	ALK; CD4; CD8A; EGFR; EPO; HNF4A; KLF11; PDCD1	Companion Diagnosis; Diagnostic; Predictive; Predisposing; Prognostic	To assess the safety, tolerability, and immunogenicity of mRNA-4157 alone in participants with resected solid tumors and in combination with pembrolizumab in participants with unresectable solid tumors. To evaluates the safety and efficacy of mRNA-4157 as monotherapy in patients with resected solid tumors (Part A) and in combination with pembrolizumab in patients with advanced/metastatic solid tu…	Adverse Events Safety and Tolerability Serum estradiol level	Safety/Toxicity > Adverse Drug Reactions Safety/Toxicity > Safety/Tolerability Efficacy > Hormone Measurements	Primary Outcome Measures : Number of Participants with Adverse Events [ Time Frame: Part A and A2: Baseline through 100 days after last mRNA-4157 dose; Parts B, C, D, E1, E2, and E3: Baseline through 90 days after last pembrolizumab dose ] Primary end points include safety, tolerability, and recommended phase 2 dose.	Circulating Tumor Cells Complete response Disease-free survival Duration of overall response Event-free survival Overall response rate Overall survival Partial response Progression-free survival Recurrence Response evaluation criteria in solid tumors Safety and Tolerability Serum estradiol level	Efficacy > Clinical Response/Remission Efficacy > Clinical Response/Remission Efficacy > Survival Efficacy > Clinical Response/Duration Efficacy > Survival Efficacy > Clinical Response/Remission Efficacy > Survival Efficacy > Clinical Response/Remission Efficacy > Survival Efficacy > Clinical Response/Remission Efficacy > Clinical Response/Remission Safety/Toxicity > Safety/Tolerability Efficacy …	Secondary Outcome Measures : Percent Change from Baseline of Biomarker Levels in Tumors at Day 50 [ Time Frame: Baseline, Day 50 ] Antigen-Specific T-cell Responses in Peripheral Blood [ Time Frame: Baseline through 100 days after last mRNA-4157 dose ] Part C: Overall Response Rate (ORR): Number of Participants with Tumor Response (Partial or Complete) [ Time Frame: Baseline through 30 days after…	2017-08-14	Actual	66.4	Actual	2023-02-24	Actual	53.22	Anticipated	2027-08-01	Anticipated	2027-08-01	Anticipated
311035	2018-0005 BBI-DSP7888-102CI MC# 20-11 NCI-2018-01007 NCT03311334 RG1007497 TrialTroveID-311035 WIZARD101CI	A Phase Ib/II, Multicenter, Open-Label Study of DSP-7888 Dosing Emulsion in Combination With Immune Checkpoint Inhibitors Nivolumab or Pembrolizumab in Adult Patients With Advanced Solid Tumors	I/II	Terminated	Oncology	Oncology: Bladder; Oncology: Cervical; Oncology: Colorectal; Oncology: Esophageal; Oncology: Fallopian Tube; Oncology: Gastric; Oncology: Head/Neck; Oncology: Liver; Oncology: Lung, Non-Small Cell; Oncology: Melanoma; Oncology: Ovarian; Oncology: Primary Peritoneal; Oncology: Renal	Adenocarcinoma; BRCA; Fourth line or greater; Maintenance/Consolidation; MSI-H/dMMR; PD-1 Refractory; PD-L1 Refractory; Platinum-resistant; Second line; Squamous Cell; Stage III; Stage IV; Third line	Carcinoma; Carcinoma, Hepatocellular; Carcinoma, Non-Small-Cell Lung; Carcinoma, Ovarian Epithelial; Carcinoma, Renal Cell; Carcinoma, Transitional Cell; Colorectal Neoplasms; Esophageal Cancer; Esophageal Neoplasms; Fallopian Tube Neoplasms; Head and Neck Neoplasms; Kidney Neoplasms; Liver Cancer; Liver Neoplasms; Melanoma; Ovarian Cancer; Ovarian Neoplasms; Peritoneal Neoplasms; Renal Cancer; S…	Trialtrove	Sumitomo Dainippon Pharma {Dainippon Sumitomo}/Sumitomo Dainippon Pharma Oncology {Boston Biomedical}	Sponsor	Industry, all other pharma	Japan		Chuo-ku	541-0045	adegramotide/nelatimotide	Immunostimulant; Immuno-oncology therapy	WT1 transcription factor	Anticancer, immunological; Anticancer, vaccine	Biological > Peptide; Biological > Vaccine > Anticancer, vaccine	nivolumab pembrolizumab	PD-1 antagonist; Immuno-oncology therapy; Immune checkpoint inhibitor PD-1 antagonist; Immuno-oncology therapy; Immune checkpoint inhibitor	programmed cell death 1 programmed cell death 1	Immunomodulator, anti-infective; Anticancer, immunological Anticancer, immunological	Biological > Protein > Antibody > Human monoclonal antibody Biological > Protein > Antibody > Humanized monoclonal antibody	BRCA1; CD8A; IDO1; MGP; PARP1; TGN; TNFRSF18; TPO	Diagnostic; Early Detection; Predictive; Predisposing; Prognostic; Risk Assesment	To evaluate DSP 7888 dosing emulsion in combination with immune checkpoint inhibitors nivolumab or atezolizumab in adult subjects with advanced solid tumors. To evaluate safety, tolerability, and identify a recommended intradermal dose of DSP 7888 in combination with Nivolumab or Pembrolizumab To evaluate DSP-7888 in combination with a CPI in pts with advanced solid tumors, including PROC To inve…	Adverse Events Dose-limiting toxicities Overall response rate Response evaluation criteria in solid tumors Safety and Tolerability Serious Adverse Event	Safety/Toxicity > Adverse Drug Reactions Safety/Toxicity > Safety/Tolerability Efficacy > Clinical Response/Remission Efficacy > Clinical Response/Remission Safety/Toxicity > Safety/Tolerability Safety/Toxicity > Serious Adverse Events	Primary Outcome Measures : Phase Ib: Determination of the safety and tolerability of DSP-7888 Dosing Emulsion given intradermally with a checkpoint inhibitor (Nivolumab or Pembrolizumab) in adult patients with advanced solid tumors by assessing dose-limiting toxicities (DLTs). [ Time Frame: 6 weeks ] Phase Ib: Determination of the Recommended Phase 2 Dose (RP2D) by assessing dose-limiting toxicit…	Adverse Events Cancer Antigen 125 Clinical benefit rate Common Terminology Criteria for Adverse Events Complete response Duration of overall response Immune-related response evaluation criteria in solid tumors Overall response rate - duration Overall response rate Overall survival Partial response Progression-free survival Progressive disease rate Response evaluation criteria in solid tumors Safe…	Safety/Toxicity > Adverse Drug Reactions Efficacy > CA-125 Response Efficacy > Clinical Response/Remission Safety/Toxicity > Adverse Drug Reactions Efficacy > Clinical Response/Remission Efficacy > Clinical Response/Duration Efficacy > Clinical Response/Remission Efficacy > Clinical Response/Remission Efficacy > Clinical Response/Remission Efficacy > Survival Efficacy > Clinical Response/Remissio…	Secondary Outcome Measures : Phase Ib: Objective response rate (ORR) [ Time Frame: 12 months ] Defined as the proportion of patients who have achieved confirmed complete response (CR) or partial response (PR) evaluated using RECIST v1.1 and iRECIST. Phase Ib: Disease control rate (DCR) [ Time Frame: 6 months ] Defined as the percentage of patients who have achieved best overall response (BOR) of …	2017-12-14	Actual							2022-10-19	Actual	2022-11-29	Actual	2024-04-18	Actual
310388	17-C-0177 170177 NCI-2017-01878 NCI-2018-03591 NCT03300843 TrialTroveID-310388	A Phase II Trial to Evaluate the Ability of a Dendritic Cell Vaccine to Immunize Melanoma or Epithelial Cancer Patients Against Defined Mutated Neoantigens Expressed by the Autologous Cancer	II	Terminated	Oncology	Oncology: Breast; Oncology: Colorectal; Oncology: Esophageal; Oncology: Gastric; Oncology: Liver; Oncology: Melanoma; Oncology: Ovarian; Oncology: Pancreas	Second line; Stage IV	Breast Neoplasms; Carcinoma, Hepatocellular; Colorectal Neoplasms; Esophageal Cancer; Esophageal Neoplasms; Gastrointestinal Neoplasms; Liver Cancer; Liver Neoplasms; Melanoma; Ovarian Cancer; Ovarian Neoplasms; Pancreatic Cancer; Pancreatic Neoplasms; Stomach Carcinoma; Stomach Neoplasms	Trialtrove	National Institutes of Health/National Cancer Institute	Sponsor	Government					peptide pulsed dendritic cell vaccine	Immunostimulant		Anticancer, immunological; Anticancer, vaccine	Biological > Vaccine > Anticancer, vaccine; Small molecule > Synthetic small molecule						CD4; GPT	Diagnostic; Predictive; Predisposing; Prognostic	To evaluate the ability of a Dendritic Cell Vaccine to immunize melanoma or epithelial cancer patients against defined mutated neoantigens expressed by the autologous cancer To see if dendritic vaccine tumor-fighting cells are safe and can cause certain cancer tumors to shrink.	Complete response Overall response rate Partial response Response evaluation criteria in solid tumors	Efficacy > Clinical Response/Remission Efficacy > Clinical Response/Remission Efficacy > Clinical Response/Remission Efficacy > Clinical Response/Remission	Primary Outcome Measures: Percentage of Patients Who Had a Clinical Response (Complete Response (CR) + Partial Response (PR)) to Treatment [ Time Frame: up to 6 months ] Response was assessed by the RECIST v1.1. Complete Response is disappearance of all target lesions. Any pathological lymph nodes (whether target or non-target) must have reduction in short axis to <10 mm. Partial Response is at l…	Adverse Events Common Terminology Criteria for Adverse Events Serious Adverse Event	Safety/Toxicity > Adverse Drug Reactions Safety/Toxicity > Adverse Drug Reactions Safety/Toxicity > Serious Adverse Events	Secondary Outcome Measures : Number of Participants With 2-3 Fold Increase From Baseline in Reactivity to Circulating Antigen-specific T Cells to the Mutated Peptide Compared to the Non-mutated Peptide [ Time Frame: Day 0, Day 14 (± 5 d), Day 28 (± 5 d), and Day 42 (± 5 d) ] Enzyme-linked immunosorbent assay (ELISA) and enzyme-linked immune absorbent spot (ELISpot) assays assessed reactivity to t…	2018-04-11	Actual							2019-07-09	Actual	2019-09-16	Actual	2019-12-13	Actual
309888	CV-8102-008 EudraCT Number: 2016-003429-41 NCT03291002 TrialTroveID-309888	Phase I Study of Intratumoral CV8102 in Patients with Advanced Melanoma, Squamous Cell Carcinoma of the Skin, Squamous Cell Carcinoma of the Head and Neck, or Adenoid Cystic Carcinoma	I	Closed	Oncology	Oncology: Head/Neck; Oncology: Melanoma; Oncology: Skin, Basal Cell Carcinoma; Oncology: Skin, Squamous Cell Carcinoma (cSCC)	PD-1 Naive; PD-1 Refractory; PD-L1 Naive; PD-L1 Positive; Second line; Stage II; Stage III; Stage IV	Carcinoma; Carcinoma, Adenoid Cystic; Carcinoma, Basal Cell; Carcinoma, Squamous Cell; Head and Neck Neoplasms; Melanoma; Neoplasms, Basal Cell; Skin Neoplasms; Squamous Cell Carcinoma of Head and Neck	Trialtrove	CureVac	Sponsor	Industry, all other pharma	Germany		Tubingen	D-72076	RNA adjuvant (intratumoral)	Immunostimulant; Toll-like receptor 7 agonist; Toll-like receptor 8 agonist; Immuno-oncology therapy; Retinoic acid-inducible gene I agonist	DExD/H-box helicase 58; toll like receptor 7; toll like receptor 8	Prophylactic vaccine, anti-infective; Anticancer, immunological; Anticancer, vaccine; Vaccine adjuvant	Biological > Nucleic acid > Nucleic acid, vector type > Non-viral vector > Chemicals/lipids; Biological > Vaccine > Anticancer, vaccine; Biological > Vaccine > Prophylactic vaccine, anti-infective; Small molecule > Synthetic small molecule > Synthetic nucleic acid > Oligonucleotide, non-antisense, non-RNAi	PD-1 antagonist, undisclosed	PD-1 antagonist; Immuno-oncology therapy; Immune checkpoint inhibitor		Anticancer, immunological	Small molecule > Synthetic small molecule	CRP; IFNG; PDCD1; RUNX1T1	Diagnostic; Predictive; Predisposing; Prognostic	To evaluate intratumoral CV8102 in patients with advanced melanoma, squamous cell carcinoma of the skin, squamous cell carcinoma of the head and neck, or adenoid cystic carcinoma. To determine the maximum tolerated/ recommended dose (MTD/RCD) guided by a Bayesian logistic regression model with overdose control. To confirm the safety, tolerability and efficacy of CV8102 at a preferred 600µg dose i…	Adverse Events Maximum tolerated dose Safety and Tolerability	Safety/Toxicity > Adverse Drug Reactions Safety/Toxicity > Safety/Tolerability Safety/Toxicity > Safety/Tolerability	The primary objective of the study is to assess safety and tolerability of CV8102. Primary Outcome Measures : Dose determination for dose escalation cohorts [ Time Frame: 2 weeks ] Maximum tolerated dose (MTD) and recommended dose (RD), respectively, for CV8102 alone MTD and recommended combination dose (RCD) for CV8102 in combination with the standard dose of an anti-PD-1 antagonist Incidence of…	Immune-related response evaluation criteria in solid tumors Overall response rate Response evaluation criteria in solid tumors	Efficacy > Clinical Response/Remission Efficacy > Clinical Response/Remission Efficacy > Clinical Response/Remission	Secondary Outcome Measures : Tumor response [ Time Frame: up to 12 months (end of study) ] Anti-tumor activity of CV8102 per irRECIST and RECIST 1.1 Disease status [ Time Frame: 6 months ] Tumor Assessment Tumor response [ Time Frame: up to 12 months (end of study) ] Extent of tumor response at injected and non-injected lesions, if applicable Survival [ Time Frame: up to 12 months (end of study) …	2017-09-25	Actual	49.32	Actual	2021-11-04	Actual	10.87	Anticipated	2022-10-31	Anticipated	2023-02-28	Anticipated	2022-12-01	Anticipated
309661	17-573 18-051 2000021398 20171486 AAAR5625 EUCT Number: 2023-504224-26-00 EudraCT Number: 2017-001475-23 GO39733 NCI-2017-01826 NCT03289962 NL61391.000.17 RWF_GO39733 TrialTroveID-309661	A Phase Ia/Ib Open-Label, Dose-Escalation Study of the Safety and Pharmacokinetics of RO7198457 as a Single Agent and in Combination With Atezolizumab in Patients With Locally Advanced or Metastatic Tumors	I	Completed	Oncology	Oncology: Bladder; Oncology: Breast; Oncology: Cervical; Oncology: Colorectal; Oncology: Head/Neck; Oncology: Lung, Non-Small Cell; Oncology: Melanoma; Oncology: Ovarian; Oncology: Prostate; Oncology: Renal	First line; Fourth line or greater; HER2 negative; PD-1 Naive; PD-1 Refractory; PD-L1 Low; PD-L1 Naive; PD-L1 Positive; PD-L1 Refractory; Second line; Squamous Cell; Stage III; Stage IV; Third line; Triple receptor negative	Breast Neoplasms; Carcinoma, Hepatocellular; Carcinoma, Non-Small-Cell Lung; Carcinoma, Renal Cell; Colorectal Neoplasms; Head and Neck Neoplasms; Kidney Neoplasms; Liver Cancer; Liver Neoplasms; Melanoma; Neoplasm Metastasis; Ovarian Cancer; Ovarian Neoplasms; Prostatic Neoplasms; Renal Cancer; Triple Negative Breast Neoplasms; Urethral Neoplasms; Urinary Bladder Neoplasms; Uterine Cervical Neop…	Trialtrove	Roche/Genentech BioNTech	Sponsor Collaborator	Industry, Top 20 Pharma Industry, all other pharma	Switzerland Germany		Basel Mainz	CH-4070 D-55131	atezolizumab autogene cevumeran	PD-L1 antagonist; Immuno-oncology therapy; Immune checkpoint inhibitor Immunostimulant; T cell stimulant; Immuno-oncology therapy	CD274 molecule; programmed cell death 1 Unspecified	Anticancer, immunological Anticancer, immunological; Anticancer, vaccine	Biological > Protein > Antibody > Human monoclonal antibody Biological > Nucleic acid > Nucleic acid technology type > RNA > Messenger RNA; Biological > Nucleic acid > Nucleic acid, vector type > Non-viral vector > Chemicals/lipids; Biological > Vaccine > Anticancer, vaccine						CD4; CD8A; EGFR; ERBB2; IDO1; INSRR; PGR; RBM15; TDO2; TNFRSF4	Diagnostic; Predictive; Predisposing; Prognostic	To evaluate the safety, tolerability, immune response, and pharmacokinetics of RO7198457 as a single agent and in combination with atezolizumab (MPDL3280A, an engineered anti-programmed death-ligand 1 [anti-PD-L1] antibody).	Adverse Events Dose-limiting toxicities Immune Response Immunogenicity (other timeframe) Safety and Tolerability Vital signs	Safety/Toxicity > Adverse Drug Reactions Safety/Toxicity > Safety/Tolerability Efficacy > Clinical Response/Remission Efficacy > Immunological Response Safety/Toxicity > Safety/Tolerability Safety/Toxicity > Serious Adverse Events	Primary Outcome Measures : Percentage of Participants with Dose-Limiting Toxicities (DLTs) [ Time Frame: Phase 1a: Days 1 to 14 / Phase 1b: Days 1 to 21 ] MTD/Recommended Phase 2 Dose (RP2D) of RO7198457 [ Time Frame: Phase 1a: Days 1 to 14 / Phase 1b: Days 1 to 21 ] Percentage of Participants with Adverse Events (AEs) [ Time Frame: Baseline up to end of the study (up to approximately 3 years) ] …	Complete response Duration of overall response Maximum tolerated dose Overall response rate Overall survival Partial response Progression-free survival Response evaluation criteria in solid tumors	Efficacy > Clinical Response/Remission Efficacy > Clinical Response/Duration Safety/Toxicity > Safety/Tolerability Efficacy > Clinical Response/Remission Efficacy > Survival Efficacy > Clinical Response/Remission Efficacy > Survival Efficacy > Clinical Response/Remission	Secondary Outcome Measures : Percentage of Participants with Objective Response of Complete Response (CR) or Partial Response (PR) According to Response Evaluation Criteria for Solid Tumors Version 1.1 (RECIST v1.1) [ Time Frame: Baseline until 90 days after last dose or initiation of another systemic anti-cancer therapy, whichever occurs first (up to approximately 3 years) ] Duration of Response…	2017-12-21	Actual	49.22	Actual	2022-01-27	Actual	41.12	Actual	2025-07-01	Actual	2025-07-01	Actual
306593	DIRECT-01 EudraCT Number: 2017-002474-39 NCT03548467 TrialTroveID-306593 VB N-01 VB10.NEO DIRECT VBN-01	An Open Labelled First Human Dose Phase I/IIa Study to Evaluate Safety, Feasibility, Efficacy of Multiple Dosing With Individualised VB10.NEO and Bempegaldesleukin (NKTR-214) Immunotherapy in Patients With Locally Advanced or Metastatic Melanoma, Non-small Cell Lung Cancer (NSCLC), Clear Renal Cell Carcinoma, Urothelial Cancer or Squamous Cell Carcinoma of Head and Neck, Who Did Not Reach Complet…	I/II	Terminated	Oncology	Oncology: Bladder; Oncology: Head/Neck; Oncology: Lung, Non-Small Cell; Oncology: Melanoma; Oncology: Renal	Maintenance/Consolidation; PD-1 Refractory; PD-L1 Refractory; Second line; Squamous Cell; Stage III; Stage IV	Carcinoma, Non-Small-Cell Lung; Carcinoma, Renal Cell; Head and Neck Neoplasms; Kidney Neoplasms; Melanoma; Renal Cancer; Unspecified; Urethral Neoplasms; Urinary Bladder Neoplasms; Wilms Tumor	Trialtrove	Nykode Therapeutics {Vaccibody} Nektar Therapeutics	Sponsor Collaborator	Industry, all other pharma Industry, all other pharma	Norway United States	CA	Oslo San Francisco	0349 94158	VB10-NEO	Immunostimulant; Lymphocyte stimulant; Immuno-oncology therapy	Unspecified	Anticancer, immunological; Anticancer, vaccine	Biological > Biological, other > Other immunoconjugate; Biological > Gene therapy; Biological > Nucleic acid; Biological > Vaccine > Anticancer, vaccine; Biological > Vaccine > Recombinant vaccine	bempegaldesleukin	Interleukin 2 receptor beta agonist; Interleukin 2 receptor gamma agonist; Immunostimulant; Immuno-oncology therapy; Immune checkpoint stimulant	interleukin 2 receptor subunit beta; interleukin 2 receptor subunit gamma	Anti-infective, other; Anticancer, immunological; Cytokine; Immunostimulant, other	Biological > Protein > Recombinant protein > Fusion protein	CD4; CD8A; PPBP; SLC19A2; TCIM; TCN1	Diagnostic; Predictive; Predisposing; Prognostic	To evaluate safety, feasibility and efficacy of multiple dosing with individualised VB10.NEO immunotherapy in patients with locally advanced or metastatic solid tumours including melanoma, non-small cell lung cancer (NSCLC), clear renal cell carcinoma, urothelial cancer or squamous cell carcinoma of the head and neck (SCCHN), who did not reach complete responses with immune checkpoint inhibitor (…	Adverse Events Cardiac Telemetry Common Terminology Criteria for Adverse Events Safety and Tolerability Vital signs	Safety/Toxicity > Adverse Drug Reactions Safety/Toxicity > Cardiac Measures/Events Safety/Toxicity > Adverse Drug Reactions Safety/Toxicity > Safety/Tolerability Safety/Toxicity > Serious Adverse Events	Main Objective: To assess the safety/tolerability of multiple doses of 3 mg VB10.NEO immunotherapy. To determine the feasibility of VB10.NEO (overall process feasibility from biopsy, sequencing, epitope selection, vaccine manufacturing and administration). Primary end point(s) Safety/Tolerability: Rate of adverse events including SAEs and AEs total number and severity leading to treatment discont…	Duration of overall response Immune Response Immune-related response evaluation criteria in solid tumors Immunogenicity (other timeframe) Immunogenicity Overall response rate - duration Overall response rate Progression-free survival	Efficacy > Clinical Response/Duration Efficacy > Clinical Response/Remission Efficacy > Clinical Response/Remission Efficacy > Immunological Response Safety/Toxicity > Adverse Drug Reactions Efficacy > Clinical Response/Remission Efficacy > Clinical Response/Remission Efficacy > Survival	Secondary objectives of the trial To assess the immunogenicity of multiple doses of 3 mg VB10.NEO immunotherapy. To make additional preliminary assessments of the efficacy of multiple doses of 3 mg VB10.NEO immunotherapy. Secondary end point(s) Efficacy: Descriptive analysis of the cellular immune response against the individual neoepitopes. Descriptive analysis of potential predictive biomarkers…	2018-04-04	Actual	28.81	Actual	2020-08-28	Actual	29.09	Actual	2023-01-30	Actual	2023-01-30	Actual	2024-02-15	Actual
305963	123228 (NT-003) 18-624 MEL 58 NCI-2018-02893 NCT03597282 NT-003 TrialTroveID-305963	An Open-label, Phase IB Study of NEO-PV-01 + CD40 Agonist Antibody (APX005M) or Ipilimumab With Nivolumab in Patients With Advanced or Metastatic Melanoma	I	Terminated	Oncology	Oncology: Melanoma	First line; Stage III; Stage IV	Melanoma	Trialtrove	BioNTech/BioNTech US {Neon Therapeutics} Pyxis Oncology {Apexigen}	Sponsor Collaborator	Industry, all other pharma Industry, all other pharma	Germany United States		Mainz Cambridge	D-55131 02140	sotigalimab NEO-PV-01	Tumour necrosis factor receptor antagonist; CD40 agonist; Immuno-oncology therapy; Immune checkpoint stimulant Immunostimulant; Immuno-oncology therapy	CD40 molecule Unspecified	Anticancer, immunological Anticancer, immunological; Anticancer, vaccine	Biological > Protein > Antibody > Humanized monoclonal antibody; Biological > Protein > Antibody > Monoclonal antibody, other Biological > Peptide; Biological > Vaccine > Anticancer, vaccine	poly-ICLC nivolumab ipilimumab	PD-1 antagonist; Immuno-oncology therapy; Immune checkpoint inhibitor CTLA4 antagonist; Immuno-oncology therapy; Immune checkpoint inhibitor	programmed cell death 1 cytotoxic T-lymphocyte associated protein 4	Anticancer, immunological; Immunostimulant, anti-AIDS; Immunostimulant, other; Multiple sclerosis treatment Immunomodulator, anti-infective; Anticancer, immunological Antiviral, anti-HIV; Anticancer, immunological	Biological > Protein > Antibody > Human monoclonal antibody Biological > Protein > Antibody > Human monoclonal antibody; Biological > Protein > Antibody > Monoclonal antibody, other	CD4; CD8A; GPT; insulin	Diagnostic; Predictive; Predisposing; Prognostic	To evaluate the safety, tolerability and preliminary efficacy of NEO-PV-01 in combination with APX005M, as well as other immuno-oncology agents, in patients with metastatic melanoma. To assess neoantigen-specific immune responses in peripheral blood and tumor tissue, as well as other markers of immune response. To demonstrate that the NEO-PV-01 vaccine, either with APX005M or ipilimumab, and nivo…	Adverse Events Safety and Tolerability Vital signs	Safety/Toxicity > Adverse Drug Reactions Safety/Toxicity > Safety/Tolerability Safety/Toxicity > Serious Adverse Events	Primary Outcome Measures : The rate of adverse events and severe adverse events leading to treatment discontinuation [ Time Frame: Baseline through 90 days after the last dose of nivolumab ] Rate of adverse events and severe adverse events leading to treatment discontinuation and those adverse events and severe adverse events detected during symptom-directed physical examinations (changes in safe…	Clinical benefit rate Complete response Duration of overall response Immune Response Immune-related response evaluation criteria in solid tumors Immunogenicity (other timeframe) Overall response rate - duration Overall response rate Overall survival Partial response Progression-free survival Progressive disease rate Response evaluation criteria in solid tumors Stable Disease	Efficacy > Clinical Response/Remission Efficacy > Clinical Response/Remission Efficacy > Clinical Response/Duration Efficacy > Clinical Response/Remission Efficacy > Clinical Response/Remission Efficacy > Immunological Response Efficacy > Clinical Response/Remission Efficacy > Clinical Response/Remission Efficacy > Survival Efficacy > Clinical Response/Remission Efficacy > Survival Efficacy > Cli…	Secondary Outcome Measures : Objective Response Rate (ORR) [ Time Frame: Baseline through 52 weeks ] Objective Response Rate (ORR), defined as the proportion of patients who achieve complete response (CR) or partial response (PR) based on Response Criteria in Solid Tumors (RECIST) v1.1 Clinical Benefit Rate [ Time Frame: Baseline through 52 weeks ] Clinical Benefit Rate (CBR), defined as the prop…	2018-10-08	Actual	13.67	Actual	2019-11-28	Actual	5.22	Actual	2020-05-05	Actual	2020-08-11	Actual
302364	NCT03167177 QUILT-3.046 TrialTroveID-302364	NANT Melanoma Vaccine: Combination Immunotherapy in Subjects With Melanoma Who Have Progressed on or After Chemotherapy and Anti-programmed Cell Death Protein 1 (PD-1)/Programmed Death Ligand 1 (PD-L1) Therapy	I/II	Terminated	Oncology	Oncology: Melanoma	PD-1 Refractory; PD-L1 Refractory; Second line; Stage IV	Melanoma	Trialtrove	NantWorks/ImmunityBio {NantCell} NantWorks/ImmunityBio {NantKwest {Conkwest {ZelleRX}}}	Sponsor Collaborator	Industry, all other pharma Industry, all other pharma	United States United States	CA CA	Culver City Culver City	90232 90232	NK-92, NantKwest	CD16 antagonist; Interleukin 2 receptor agonist; Immuno-oncology therapy	interleukin 2 receptor subunit alpha	Antiviral, other; Anticancer, immunological	Biological > Cellular > Cell origin > Allogeneic; Biological > Cellular > Cell technology type > haNK cell; Biological > Cellular > Cell type > Natural killer cell; Biological > Gene therapy; Biological > Nucleic acid > Nucleic acid, vector type > Non-viral vector > Plasmid	capecitabine cisplatin cyclophosphamide fluorouracil leucovorin omega-3-acid ethyl esters + eicosapentaenoic acid + docosahexenoic acid, Pronova nivolumab bevacizumab nab-paclitaxel GI-6200 radiosurgery ETBX-011 nogapendekin alfa inbakicept GI-6301 avelumab ETBX-051 ETBX-061	DNA synthesis inhibitor; Thymidylate synthase inhibitor; RNA synthesis inhibitor DNA inhibitor; DNA synthesis inhibitor Immunosuppressant; DNA inhibitor DNA synthesis inhibitor; Thymidylate synthase inhibitor; RNA synthesis inhibitor Unidentified pharmacological activity Cholesterol inhibitor; Phospholipase A2 inhibitor; Diacylglycerol O-acyltransferase 2 inhibitor; Lipase clearing factor stimula…	thymidylate synthetase Not applicable diacylglycerol O-acyltransferase 1; lipoprotein lipase; peroxisome proliferator activated receptor gamma programmed cell death 1 vascular endothelial growth factor A tubulin beta class I carcinoembryonic antigen related cell adhesion molecule 5 carcinoembryonic antigen related cell adhesion molecule 5 interleukin 15 receptor subunit alpha Unspecified CD274 mo…	Anticancer, antimetabolite Anticancer, alkylating Anticancer, alkylating; Immunosuppressant Anticancer, antimetabolite Radio/chemosensitizer; Antianaemic; Antidepressant Antiarrhythmic; Cardiovascular; Hypolipaemic/Antiatherosclerotic; Urological; Antiarthritic, other; Cognition enhancer Immunomodulator, anti-infective; Anticancer, immunological Anticancer, immunological; Neurological Anticancer,…	Small molecule; Small molecule > Synthetic small molecule Small molecule > Synthetic small molecule Small molecule > Synthetic small molecule Small molecule > Synthetic small molecule Small molecule > Synthetic small molecule Small molecule; Small molecule > Synthetic small molecule Biological > Protein > Antibody > Human monoclonal antibody Biological > Protein > Antibody > Humanized monoclonal …	CYP2C8; CYP3A4	Diagnostic; Predictive; Predisposing; Prognostic	To evaluate the safety and efficacy of metronomic combination therapy in subjects with melanoma who have progressed on or after chemotherapy and anti-PD-1/PD-L1 therapy.	Adverse Events Common Terminology Criteria for Adverse Events Overall response rate Response evaluation criteria in solid tumors Serious Adverse Event Treatment Emergent Adverse Events	Safety/Toxicity > Adverse Drug Reactions Safety/Toxicity > Adverse Drug Reactions Efficacy > Clinical Response/Remission Efficacy > Clinical Response/Remission Safety/Toxicity > Serious Adverse Events Safety/Toxicity > Adverse Drug Reactions	Primary Outcome Measures: Incidence of treatment-emergent Adverse Events (AEs) and Serious Adverse Events (SAEs), graded using the NCI CTCAE Version 4.03. [ Time Frame: 1 year ] Phase 1b primary endpoint Objective response rate by RECIST Version 1.1 [ Time Frame: 1 year ] Phase 2 primary endpoint Objective response rate by irRC [ Time Frame: 1 year ] Phase 2 primary endpoint	Adverse Events Clinical benefit rate Common Terminology Criteria for Adverse Events Complete response Duration of overall response Overall response rate Overall survival Partial response Progression-free survival Quality of Life Response evaluation criteria in solid tumors Serious Adverse Event Stable Disease Treatment Emergent Adverse Events	Safety/Toxicity > Adverse Drug Reactions Efficacy > Clinical Response/Remission Safety/Toxicity > Adverse Drug Reactions Efficacy > Clinical Response/Remission Efficacy > Clinical Response/Duration Efficacy > Clinical Response/Remission Efficacy > Survival Efficacy > Clinical Response/Remission Efficacy > Survival HEOR > Health-Related Quality Of Life Efficacy > Clinical Response/Remission Safety…	Secondary Outcome Measures: Objective response rate by irRC [ Time Frame: 1 year ] Phase 1b secondary endpoint Objective response rate by RECIST Version 1.1 [ Time Frame: 1 year ] Phase 1b secondary endpoint Progression-free survival by irRC [ Time Frame: up to 2 years ] Phase 1b and Phase 2 secondary endpoint Progression-free survival by RECIST Version 1.1 [ Time Frame: up to 2 years ] Phase 1b …	2017-12-01	Anticipated							2019-01-01	Actual	2021-12-28	Actual
298371	17616 826433 NCI-2018-02013 NCT03092453 TrialTroveID-298371 UPCC 17616	Mature Dendritic Cell Vaccination Against Mutated Antigens in Patients With Advanced Melanoma	I	Completed	Oncology	Oncology: Melanoma	Line of therapy N/A; Stage III; Stage IV	Melanoma	Trialtrove	University of Pennsylvania	Sponsor	Academic					mature dendritic cell vaccine	Immunostimulant		Anticancer, immunological; Anticancer, vaccine	Biological > Vaccine > Anticancer, vaccine	cyclophosphamide pembrolizumab	Immunosuppressant; DNA inhibitor PD-1 antagonist; Immuno-oncology therapy; Immune checkpoint inhibitor	programmed cell death 1	Anticancer, alkylating; Immunosuppressant Anticancer, immunological	Small molecule > Synthetic small molecule Biological > Protein > Antibody > Humanized monoclonal antibody	ADAM23; BRAF; CD8A; PDCD1	Diagnostic; Predictive; Predisposing; Prognostic	To investigate a method of using dendritic cells (a kind of white blood cell) as a vaccine to stimulate your own immune system to react to your melanoma cells.	Adverse Events Immune Response Immunogenicity (other timeframe) Safety and Tolerability	Safety/Toxicity > Adverse Drug Reactions Efficacy > Clinical Response/Remission Efficacy > Immunological Response Safety/Toxicity > Safety/Tolerability	PRIMARY OBJECTIVES: I. To determine the immunological response based on measuring increased numbers of peptide specific T cells as calculated by the tetramer assay. II. To assess the safety and tolerability of the mature dendritic cell vaccine (mDC3/8 vaccines). Primary Outcome Measures Outcome Measure Measure Description Time Frame Immune Response Measuring Increased Numbers of Peptide Specific …	Adverse Events Overall response rate Response evaluation criteria in solid tumors Safety and Tolerability Time to progression	Safety/Toxicity > Adverse Drug Reactions Efficacy > Clinical Response/Remission Efficacy > Clinical Response/Remission Safety/Toxicity > Safety/Tolerability Efficacy > Disease Progression	SECONDARY OBJECTIVES: I. To determine the clinical response rate using Response Evaluation Criteria in Solid Tumors (RECIST) 1.1 criteria. II. To determine the time to progression. III. To assess regulatory T cell depletion after cyclophosphamide administration. IV. To perform exploratory biomarker analysis of accessible tumors. V. To determine the safety and side effect profile of the dendritic …	2017-05-01	Actual							2024-03-31	Actual	2024-03-31	Actual
296977	2016-0414 NCI-2018-01291 NCT03068624 TrialTroveID-296977	Phase Ib Study of Cellular Adoptive Immunotherapy Using Autologous CD8+ Antigen-Specific T Cells and Anti-CTLA4 for Patients With Metastatic Uveal Melanoma	I	Completed	Oncology	Oncology: Melanoma	Line of therapy N/A; Ocular; Stage IV	Melanoma; Neoplasms; Uveal Neoplasms	Trialtrove	MD Anderson Cancer Center, University of Texas (Other government agency) National Institutes of Health/National Cancer Institute	Sponsor Collaborator Collaborator	Academic Government Government					autologous CD8+ antigen-specific cytotoxic T lymphocytes	Immunostimulant		Anticancer, immunological; Anticancer, vaccine; Immunostimulant, other	Biological > Vaccine > Anticancer, vaccine	cyclophosphamide aldesleukin ipilimumab	Immunosuppressant; DNA inhibitor Interleukin 2 agonist; Immunostimulant; T cell stimulant CTLA4 antagonist; Immuno-oncology therapy; Immune checkpoint inhibitor	interleukin 2 receptor subunit alpha cytotoxic T-lymphocyte associated protein 4	Anticancer, alkylating; Immunosuppressant Anticancer, immunological; Cytokine; Immunostimulant, other; Neuroprotective Antiviral, anti-HIV; Anticancer, immunological	Small molecule > Synthetic small molecule Biological > Protein; Biological > Protein > Recombinant protein > Recombinant interleukin Biological > Protein > Antibody > Human monoclonal antibody; Biological > Protein > Antibody > Monoclonal antibody, other	CD8A; CTLA4; GPT; SLC45A2	Diagnostic; Predictive; Predisposing; Prognostic	To study the safety of giving CD8+T cells with ipilimumab, cyclophosphamide, and IL-2 (aldesleukin) to patients with uveal melanoma that is metastatic (has spread). To learn if this combination can help to control the disease	Dose-limiting toxicities Maximum tolerated dose Safety and Tolerability	Safety/Toxicity > Safety/Tolerability Safety/Toxicity > Safety/Tolerability Safety/Toxicity > Safety/Tolerability	PRIMARY OBJECTIVES: To determine the maximum tolerated dose (MTD) of adoptively transferred SLC45A2-specific cytotoxic T-lymphocytes (CTL) for the treatment of patients with metastatic uveal melanoma. Primary Outcome Measures : Maximum tolerated dose (MTD) [ Time Frame: Up to 6 weeks ] As determined by dose limiting toxicity (DLT). MTD defined at the highest dose at which no more than 1 in 6 pati…	Duration of overall response Overall response rate - duration Overall response rate Overall survival Progression-free survival Safety and Tolerability Time to response	Efficacy > Clinical Response/Duration Efficacy > Clinical Response/Remission Efficacy > Clinical Response/Remission Efficacy > Survival Efficacy > Survival Safety/Toxicity > Safety/Tolerability Efficacy > Disease Progression	SECONDARY OBJECTIVES: To establish the anti-tumor efficacy as measured by immune-related response criteria (irRC) and duration of response in metastatic uveal melanoma patients receiving autologous CD8+ T cells against SLC45A2. II. To assess the safety and tolerability of adoptively transferred SLC45A2-specific CTL in combination with immune checkpoint blockade in metastatic uveal melanoma patien…	2017-09-08	Actual							2022-12-31	Actual	2025-07-31	Anticipated	2023-05-25	Actual
296826	RPCEC00000223 TrialTroveID-296826	Specific Active Immunotherapy with the Vaccine Preparation NGcGM3/VSSP in the Treatment of Patients with Metastatic Cutaneous Melanoma	II	Completed	Oncology	Oncology: Melanoma	Second line; Stage IV	Melanoma	Trialtrove	(Other government agency) The Center of Molecular Immunology	Sponsor Sponsor	Government Government					NGcGM3, CIM	Immunostimulant; Immuno-oncology therapy	Not applicable	Anticancer, immunological; Anticancer, vaccine; Immunostimulant, other	Biological > Biological, other; Biological > Vaccine > Anticancer, vaccine	immunotherapy, unspecified	Immuno-oncology therapy		Anticancer, immunological	Small molecule > Synthetic small molecule			To evaluate specific active immunotherapy with the vaccine preparation NGcGM3/VSSP in the treatment of patients with metastatic cutaneous melanoma.	Overall survival	Efficacy > Survival	Primary outcome(s): Overall survival (time from randomization until death from any cause). Measuring time: 24 months.	Adverse Events Immunogenicity (other timeframe) Immunogenicity Response evaluation criteria in solid tumors Safety and Tolerability	Safety/Toxicity > Adverse Drug Reactions Efficacy > Immunological Response Safety/Toxicity > Adverse Drug Reactions Efficacy > Clinical Response/Remission Safety/Toxicity > Safety/Tolerability	Secondary outcomes: Antitumor response (RECIST (version 1.1) scale). Measuring time: 3, 6, 9, 12, 15, 18, 21, 24 months. Safety Adverse Events-AE (AE description (Name of the AE), AE Intensity (mild, moderate, severe, life-threatening, death) Causality relationship (very probable, probable, possible, unlikely, not related, not evaluable), Gravity (serious, non serious), Previous knowledge (expect…	2014-03-11	Actual
295618	EudraCT Number: 2016-004527-23 MM1636 NCT03047928 TrialTroveID-295618	Combination Therapy With Nivolumab and PD-L1/IDO Peptide Vaccine to Patients With Metastatic Melanoma	I/II	Completed	Oncology	Oncology: Melanoma	First line; PD-1 Naive; PD-1 Refractory; PD-L1 Naive; PD-L1 Positive; PD-L1 Refractory; Second line; Stage IV	Melanoma	Trialtrove	Herlev and Gentofte Hospital {Herlev Hospital} IO Biotech	Sponsor Collaborator	Academic Industry, all other pharma	Denmark		Copenhagen	DK-2200	imsapepimut etimupepimut	Immunostimulant; Indoleamine 2,3-dioxygenase inhibitor; Immuno-oncology therapy; Immune checkpoint inhibitor Immunostimulant; PD-L1 antagonist; Immuno-oncology therapy; Immune checkpoint inhibitor	indoleamine 2,3-dioxygenase 1 CD274 molecule	Anticancer, immunological; Anticancer, vaccine Anticancer, immunological; Anticancer, vaccine	Biological > Peptide; Biological > Vaccine > Anticancer, vaccine Biological > Peptide; Biological > Vaccine > Anticancer, vaccine	nivolumab Montanide	PD-1 antagonist; Immuno-oncology therapy; Immune checkpoint inhibitor Immunostimulant	programmed cell death 1	Immunomodulator, anti-infective; Anticancer, immunological Immunostimulant, other	Biological > Protein > Antibody > Human monoclonal antibody Small molecule > Synthetic small molecule	BRAF; CD14; CD4; CD8A; PDCD1	Diagnostic; Predictive; Predisposing; Prognostic	To test the combination the standard immunotherapeutic treatment; the programmed death 1 (PD-1) regulatory antibody Nivolumab and a peptide vaccine consisting of programmed death ligand 1 (PD-L1) and Indoleamine 2,3-dioxygenase (IDO) peptides in patients with metastatic melanoma. To describe anti-tumor immune responses and objective responses using RECIST 1.1. To describe anti-tumor immune respon…	Adverse Events Common Terminology Criteria for Adverse Events Safety and Tolerability	Safety/Toxicity > Adverse Drug Reactions Safety/Toxicity > Adverse Drug Reactions Safety/Toxicity > Safety/Tolerability	Primary Outcome Measures : Number and type of reported adverse events [ Time Frame: 0-55 weeks ] Determine the safety of the combination therapy of Nivolumab and the PD-L1/IDO peptide vaccine for patients with metastatic melanoma by reporting adverse events according to CTCAE v. 4.0. Timepoint(s) of evaluation of this end point: First evaluation at baseline (prior first vaccination), then before …	Immune Response Immunogenicity (other timeframe) Overall response rate Overall survival Progression-free survival Response evaluation criteria in solid tumors	Efficacy > Clinical Response/Remission Efficacy > Immunological Response Efficacy > Clinical Response/Remission Efficacy > Survival Efficacy > Survival Efficacy > Clinical Response/Remission	Secondary Outcome Measures: Treatment related immune responses [ Time Frame: Up to 24 months ] To evaluate the immunological impact of the combination therapy with Nivolumab and PD-L1/IDO peptide vaccine for patients with metastatic melanoma. ELISPOT and tetramer staining methods will be applied to identify PD-L1 and IDO specific T cells in the blood over time. Objective response rate [ Time Fram…	2017-03-01	Actual							2023-04-01	Anticipated	2023-04-01	Anticipated	2021-12-09	Actual
287150	TrialTroveID-287150 UMIN000023578	Long-Term Maintenance Of Anti-Tumor Immune Responses By Vaccination With Tri-WT1 Peptide Cancer Vaccine WT1 Trio	II	Completed	Oncology	Oncology: CNS, Astrocytoma; Oncology: CNS, Brain Stem Glioma; Oncology: CNS, Ependymoma; Oncology: CNS, Glioblastoma; Oncology: CNS, Oligodendroglioma; Oncology: Gastric; Oncology: Head/Neck; Oncology: Lymphoma, Non-Hodgkin's; Oncology: Melanoma; Oncology: Mesothelioma; Oncology: Neuroblastoma; Oncology: Neuroendocrine; Oncology: Penile; Oncology: Renal; Oncology: Small Intestine; Oncology: Soft …	(N/A); Cutaneous T-cell lymphoma (CTCL); Grade 3; Indolent; Maintenance/Consolidation; Merkel; Peripheral T-cell lymphoma (PTCL); Thymic carcinoma; Thymoma	Astrocytoma�; Carcinoma, Renal Cell; Ependymoma; Fibrosarcoma; Glioblastoma; Glioma; Head and Neck Neoplasms; Intestinal Neoplasms; Kidney Neoplasms; Leiomyosarcoma; Liposarcoma; Lymphoma, Large-Cell, Anaplastic; Lymphoma, Non-Hodgkin; Lymphoma, T-Cell, Cutaneous; Lymphoma, T-Cell, Peripheral; Melanoma; Mesothelioma; Neoplasms, Mesothelial; Neuroblastoma; Neuroendocrine Tumors; Oligodendroglioma;…	Trialtrove	(Other Hospital/Academic/Medical Center) (Other government agency)	Sponsor Sponsor	Academic Government					Montanide ISA-51 WT1 CTL peptides	Immunostimulant Unidentified pharmacological activity		Immunostimulant, other Anticancer, immunological; Anticancer, vaccine; Immunostimulant, other	Small molecule > Synthetic small molecule Biological > Vaccine > Anticancer, vaccine; Small molecule > Synthetic small molecule						WT1	Diagnostic; Predictive; Predisposing; Prognostic	To access long-term induction/maintenance of WT1 specific immune responses in patients treated with WT1 Trio cancer vaccine.	Immune Response Immunogenicity (other timeframe)	Efficacy > Clinical Response/Remission Efficacy > Immunological Response	Primary outcomes: Induction of WT1-specific immune responses assessed by WT1-related tests such as WT1-DTH skin reaction, serum levels of WT1 peptide IgG autoantibody, and frequency of WT1-CTL in PB This is evaluated at the interval ranging from 6 to 12 months.	Overall survival Progression-free survival Safety and Tolerability Serious Adverse Event	Efficacy > Survival Efficacy > Survival Safety/Toxicity > Safety/Tolerability Safety/Toxicity > Serious Adverse Events	Secondary Objective: Pharmacodynamics Secondary outcomes: Safety (Occurrence of SAE during the vaccination period) Clinical efficacy (Tumor regression during the vaccination period, OS, PFS)	2016-10-01	Actual
286992	TrialTroveID-286992 UMIN000023579	WT1 Trio Peptide-Vaccine For Rare Cancers	II	Completed	Oncology	Oncology: CNS, Astrocytoma; Oncology: CNS, Brain Stem Glioma; Oncology: CNS, Ependymoma; Oncology: CNS, Glioblastoma; Oncology: CNS, Oligodendroglioma; Oncology: GIST; Oncology: Head/Neck; Oncology: Lymphoma, Non-Hodgkin's; Oncology: Melanoma; Oncology: Mesothelioma; Oncology: Neuroblastoma; Oncology: Neuroendocrine; Oncology: Penile; Oncology: Renal; Oncology: Small Intestine; Oncology: Soft Tis…	(N/A); Cutaneous T-cell lymphoma (CTCL); Grade 3; Indolent; Merkel; Peripheral T-cell lymphoma (PTCL); Second line; Stage III; Stage IV; Thymic carcinoma; Thymoma	Astrocytoma�; Carcinoma, Renal Cell; Ependymoma; Fibrosarcoma; Gastrointestinal Stromal Tumors; Glioblastoma; Glioma; Head and Neck Neoplasms; Intestinal Neoplasms; Kidney Neoplasms; Leiomyosarcoma; Liposarcoma; Lymphoma, Large-Cell, Anaplastic; Lymphoma, Non-Hodgkin; Lymphoma, T-Cell, Cutaneous; Lymphoma, T-Cell, Peripheral; Melanoma; Mesothelioma; Neoplasms, Mesothelial; Neuroblastoma; Neuroend…	Trialtrove	(Other Hospital/Academic/Medical Center) (Other government agency)	Sponsor Sponsor	Academic Government					Montanide ISA-51 WT1 CTL peptides WT1-332	Immunostimulant Unidentified pharmacological activity Immunostimulant		Immunostimulant, other Anticancer, immunological; Anticancer, vaccine; Immunostimulant, other Anticancer, immunological; Anticancer, vaccine; Immunostimulant, other	Small molecule > Synthetic small molecule Biological > Vaccine > Anticancer, vaccine; Small molecule > Synthetic small molecule Biological > Vaccine > Anticancer, vaccine; Small molecule > Synthetic small molecule						HEPACAM2; WT1	Diagnostic; Predictive; Predisposing; Prognostic	To evaluate the safety,efficacy and pharmacodynamics of drug WT1-specific immune responses by vaccination with three WT1 peptides (WT1 Trio) than that induced by vaccination with single WT1 CTL peptide	Immune Response Immunogenicity (other timeframe)	Efficacy > Clinical Response/Remission Efficacy > Immunological Response	Primary outcomes: Induction of WT1-specific immune responses assessed by WT1-related tests such as WT1-DTH skin reaction and serum levels of WT1 peptide IgG autoantibody at 1M, 2M, and 3M of WT1 Trio vaccine.	Immune Response Immunogenicity (other timeframe) Overall survival Progression-free survival Safety and Tolerability Serious Adverse Event	Efficacy > Clinical Response/Remission Efficacy > Immunological Response Efficacy > Survival Efficacy > Survival Safety/Toxicity > Safety/Tolerability Safety/Toxicity > Serious Adverse Events	Secondary outcomes: Safety (Occurrence of SAE during the vaccination period) Clinical efficacy (Tumor regression at 1M, 2M, and 3M of WT1 Trio vaccine, OS, PFS) Induction of immune responses (Frequency of WT1-CTLs in PB)	2016-10-01	Actual
286143	051704 ADXS-NEO-02 NCI-2018-00646 NCT03265080 TrialTroveID-286143	A Phase I Dose-Escalation Study of ADXS NEO Expressing Personalized Tumor Antigens, Alone and in Combination With Pembrolizumab in Subjects With Advanced or Metastatic Solid Tumors	I	Terminated	Oncology	Oncology: Bladder; Oncology: Colorectal; Oncology: Head/Neck; Oncology: Lung, Non-Small Cell; Oncology: Melanoma	Adenocarcinoma; ALK; EGFR; Fourth line or greater; KRAS; Large Cell; MSS/pMMR; PD-1 Refractory; PD-L1 Refractory; Second line; Squamous Cell; Stage III; Stage IV; Third line	Carcinoma, Non-Small-Cell Lung; Carcinoma, Transitional Cell; Colorectal Neoplasms; Head and Neck Neoplasms; Melanoma; Neoplasms; Urethral Neoplasms; Urinary Bladder Neoplasms	Trialtrove	Ayala Pharmaceuticals {Advaxis} Amgen	Sponsor Collaborator	Industry, all other pharma Industry, Top 20 Pharma	Israel United States	CA	Rehovot Thousand Oaks	7670104 CA 91320	ADXS-NEO	Immunostimulant; Immuno-oncology therapy	Unspecified	Anticancer, immunological; Anticancer, vaccine	Biological > Cellular > Cell type > Bacterial cell; Biological > Vaccine > Anticancer, vaccine; Biological > Vaccine > Recombinant vaccine	pembrolizumab	PD-1 antagonist; Immuno-oncology therapy; Immune checkpoint inhibitor	programmed cell death 1	Anticancer, immunological	Biological > Protein > Antibody > Humanized monoclonal antibody	ALK; CD4; CD8A; EGFR; KRAS; PDCD1; PIK3CA	Companion Diagnosis; Diagnostic; Predictive; Predisposing; Prognostic	To evaluate ADXS-NEO in patients with mutliple tumor types. To evaluate the safety, tolerability and preliminary clinical immunological activity of ADXS-NEO alone (Part A) and in combination with anti-PD-1 antibody therapy (Part B) in subjects with certain types of advanced or metastatic solid tumors	Maximum tolerated dose Treatment Emergent Adverse Events	Safety/Toxicity > Safety/Tolerability Safety/Toxicity > Adverse Drug Reactions	Primary Outcome Measures : Incidence of Treatment-Emergent Adverse Events [ Time Frame: From the first dose up to 20 months ] Maximum tolerated dose [ Time Frame: 4 weeks ]	Clinical benefit rate Duration of overall response Immune Response Immune-related response evaluation criteria in solid tumors Immunogenicity (other timeframe) Overall response rate - duration Overall response rate Overall survival Progression-free survival Response evaluation criteria in solid tumors	Efficacy > Clinical Response/Remission Efficacy > Clinical Response/Duration Efficacy > Clinical Response/Remission Efficacy > Clinical Response/Remission Efficacy > Immunological Response Efficacy > Clinical Response/Remission Efficacy > Clinical Response/Remission Efficacy > Survival Efficacy > Survival Efficacy > Clinical Response/Remission	Secondary Outcome Measures : Objective Response Rate (ORR) According to Response Evaluation Criteria in Solid Tumors (RECIST) v1.1 [ Time Frame: Baseline to measured progressive disease or start of new anticancer therapy (approximately 15 months) ] ORR According to immune Response Evaluation Criteria in Solid Tumors (iRECIST) [ Time Frame: Baseline to measured progressive disease or start of new …	2018-06-07	Actual	15.8	Actual	2019-10-01	Actual	0.76	Actual	2019-10-24	Actual	2020-11-12	Actual
280730	ISRCTN81339386 TrialTroveID-280730	Initial Phase I/IIa Trial Results of An Autologous Tumor Lysate, Particle-Loaded, Dendritic Cell (TLPLDC) Vaccine in Patients With Solid Tumors	I/II	Completed	Oncology	Oncology: Bladder; Oncology: CNS, Glioblastoma; Oncology: Esophageal; Oncology: Lung, Non-Small Cell; Oncology: Melanoma; Oncology: Ovarian; Oncology: Pancreas; Oncology: Renal	Adjuvant; Stage III; Stage IV	Carcinoma, Non-Small-Cell Lung; Carcinoma, Renal Cell; Esophageal Cancer; Esophageal Neoplasms; Glioblastoma; Kidney Neoplasms; Melanoma; Ovarian Cancer; Ovarian Neoplasms; Pancreatic Cancer; Pancreatic Neoplasms; Renal Cancer; Urethral Neoplasms; Urinary Bladder Neoplasms; Wilms Tumor	Trialtrove	(Other Hospital/Academic/Medical Center)	Sponsor	Academic					tumour lysate particle-loaded dendritic cell vaccine, Perseus	Immunostimulant; Immuno-oncology therapy	Unspecified	Anticancer, immunological; Anticancer, vaccine	Biological > Cellular > Cell origin > Autologous; Biological > Cellular > Cell type > Antigen-presenting cell > Dendritic cell; Biological > Vaccine > Anticancer, vaccine						BRAF	Diagnostic; Predictive; Predisposing; Prognostic	To evaluate autologous tumor lysate, particle-loaded, dendritic cell (TLPLDC) vaccine in patients with solid tumors To determine the safety and effectiveness of a vaccine, made from the patient's own tumor tissue and blood, to prevent cancer recurrence in patients with solid tumors.	Common Terminology Criteria for Adverse Events Response evaluation criteria in solid tumors Safety and Tolerability	Safety/Toxicity > Adverse Drug Reactions Efficacy > Clinical Response/Remission Safety/Toxicity > Safety/Tolerability	Endpoints include vaccine safety and tumor response according to RECIST criteria. Primary outcome measures Safety of of the autologous TLPLDC vaccine at baseline, month 1, 2, 3 and at each standard of care visit to the treating medical oncologist. Safety data will be collected on local and systemic toxicities and graded and reported per the Common Terminology Criteria for Adverse Events (CTCAE) v…	Response evaluation criteria in solid tumors	Efficacy > Clinical Response/Remission	Secondary outcome measures Efficacy of the autologous TLPLDC vaccine at baseline, month 1, 2, 3 and at each standard of care visit to the treating medical oncologist. Disease-free status/tumor response will be monitored per standard of care as dictated by the patients’ treating medical oncologist. This information will be obtained from the patient and/or the referring medical oncologist. Follow-u…	2012-11-26	Actual	49.18	Actual	2017-01-01	Actual	11.99	Actual	2018-01-01	Actual			2019-01-01	Anticipated
280627	E001 TrialTroveID-280627	An Open, Non-Comparative, Dose Escalation Clinical Trial Studying The Safety, Tolerability And Antitumor Activity Of Elenagen Drug (Plasmid DNA Pcl2k) By Intramuscular Administration To Adult Patients With Solid Tumor	I/II	Completed	Oncology	Oncology: Breast; Oncology: Colorectal; Oncology: Lung, Non-Small Cell; Oncology: Melanoma; Oncology: Ovarian; Oncology: Renal	HER2 negative; Second line; Stage III; Stage IV; Triple receptor negative	Breast Neoplasms; Carcinoma, Non-Small-Cell Lung; Carcinoma, Renal Cell; Colorectal Neoplasms; Kidney Neoplasms; Melanoma; Ovarian Cancer; Ovarian Neoplasms; Renal Cancer; Wilms Tumor	Trialtrove	CureLab Oncology	Sponsor	Industry, all other pharma	Russian Federation			115419	Elenagen	Mitogen-activated protein kinase inhibitor; Immunostimulant; Immuno-oncology therapy; Sequestosome 1 inhibitor	sequestosome 1	Anticancer, immunological; Anticancer, vaccine	Biological > Gene therapy; Biological > Nucleic acid > Nucleic acid, vector type > Non-viral vector > Plasmid; Biological > Vaccine; Biological > Vaccine > Anticancer, vaccine; Biological > Vaccine > Recombinant vaccine	gemcitabine hydrochloride trastuzumab carboplatin cisplatin doxorubicin tamoxifen eribulin mesylate anastrozole (tablet) irinotecan, unspecified	DNA synthesis inhibitor; Thymidylate synthase inhibitor; DNA repair enzyme inhibitor; Cell cycle inhibitor ErbB-2 antagonist DNA inhibitor DNA inhibitor; DNA synthesis inhibitor DNA synthesis inhibitor; DNA topoisomerase II inhibitor; RNA synthesis inhibitor Estrogen receptor antagonist; Selective estrogen receptor modulator Microtubule inhibitor; Tubulin inhibitor; Tubulin polymerization inhibit…	checkpoint kinase 1 erb-b2 receptor tyrosine kinase 2 Not applicable Not applicable estrogen receptor 1 Unspecified cytochrome P450 family 19 subfamily A member 1	Antiviral, other; Anticancer, antimetabolite Anticancer, immunological Anticancer, alkylating Anticancer, alkylating Anticancer, antibiotic Anticancer, hormonal Anticancer, other Anticancer, hormonal; Fertility enhancer; Reproductive/gonadal, general Anticancer, other	Small molecule; Small molecule > Synthetic small molecule; Unidentified Biological > Protein > Antibody > Humanized monoclonal antibody Small molecule > Synthetic small molecule Small molecule > Synthetic small molecule Small molecule > Synthetic small molecule Small molecule > Synthetic small molecule Small molecule > Semisynthetic small molecule Reformulation > Oral reformulation > Disintegrati…	ERBB2; GTF2H1	Diagnostic; Predictive; Predisposing; Prognostic	To evaluate safety and tolerability of "Elenagen" (plasmid DNA pCL2K), solution for intramuscular injection, 2.5 mg / ml after repeated administration of different doses to patients with solid tumors. To evaluate safety and clinical activity of Elenagen in patients with advanced solid tumors.			The main goal was to stop the disease progression				2014-09-23	Actual							2017-10-31	Anticipated			2017-03-25	Actual
277928	TrialTroveID-277928	A Phase I/II Open Label Trial to Evaluate Intuvax in the Patients with Melanoma	I/II	Terminated	Oncology	Oncology: Melanoma	Second line; Stage III; Stage IV	Melanoma	Trialtrove	Mendus {Immunicum}	Sponsor	Industry, all other pharma	Sweden		Stockholm	11153	ilixadencel	Immunostimulant; Immuno-oncology therapy	Unspecified	Anticancer, immunological; Anticancer, vaccine	Biological > Cellular > Cell origin > Allogeneic; Biological > Cellular > Cell type > Blood cell > Leukocyte > Monocyte; Biological > Vaccine > Anticancer, vaccine	immune checkpoint inhibitor, unspecified	Immuno-oncology therapy; Immune checkpoint inhibitor		Anticancer, immunological	Small molecule > Synthetic small molecule			To evaluate intuvax in the patients with melanoma.							2016-12-01	Anticipated
277926	TrialTroveID-277926	A Phase I/II Open Label Trial to Evaluate Intuvax in the Patients with Melanoma	I/II	Terminated	Oncology	Oncology: Melanoma	(N/A); First line	Melanoma	Trialtrove	Mendus {Immunicum}	Sponsor	Industry, all other pharma	Sweden		Stockholm	11153	ilixadencel	Immunostimulant; Immuno-oncology therapy	Unspecified	Anticancer, immunological; Anticancer, vaccine	Biological > Cellular > Cell origin > Allogeneic; Biological > Cellular > Cell type > Blood cell > Leukocyte > Monocyte; Biological > Vaccine > Anticancer, vaccine	immune checkpoint inhibitor, unspecified	Immuno-oncology therapy; Immune checkpoint inhibitor		Anticancer, immunological	Small molecule > Synthetic small molecule			To evaluate intuvax in the patients with melanoma.							2016-12-01	Anticipated
276769	16-1018 AAAQ8183 CA012-004 EudraCT Number: 2015-004816-39 NCI-2016-01179 NCT02737475 NL57826.031.16 TrialTroveID-276769 U1111-1175-8335	A Phase I/IIa Study of BMS-986178 Administered Alone or in Combination With Nivolumab and/or Ipilimumab in Subjects With Advanced Solid Tumors	I/II	Completed	Oncology	Oncology: Breast; Oncology: Cervical; Oncology: Colorectal; Oncology: Endometrial; Oncology: Esophageal; Oncology: Gastric; Oncology: Head/Neck; Oncology: Liver; Oncology: Lung, Non-Small Cell; Oncology: Lung, Small Cell; Oncology: Melanoma; Oncology: Neuroendocrine; Oncology: Ovarian; Oncology: Pancreas; Oncology: Prostate; Oncology: Renal	ALK; BRAF; EGFR; First line; HER2 negative; KRAS; Pulmonary; Second line; Squamous Cell; Stage III; Stage IV; Triple receptor negative; Untreated	Breast Neoplasms; Carcinoma, Endometrioid; Carcinoma, Hepatocellular; Carcinoma, Non-Small-Cell Lung; Carcinoma, Renal Cell; Carcinoma, Small Cell; Colorectal Neoplasms; Endometrial Neoplasms; Esophageal Cancer; Esophageal Neoplasms; Head and Neck Neoplasms; Kidney Neoplasms; Liver Cancer; Liver Neoplasms; Melanoma; Neuroendocrine Tumors; Ovarian Cancer; Ovarian Neoplasms; Pancreatic Cancer; Panc…	Trialtrove	Bristol-Myers Squibb	Sponsor	Industry, Top 20 Pharma	United States	NJ	Princeton	08543	BMS-986178	CD134 agonist; Immuno-oncology therapy; Immune checkpoint stimulant	TNF receptor superfamily member 4	Anticancer, immunological	Biological > Protein > Antibody > Human monoclonal antibody	cyclophosphamide nivolumab ipilimumab Tetavax cancer vaccine, DRibble, UbiVac	Immunosuppressant; DNA inhibitor PD-1 antagonist; Immuno-oncology therapy; Immune checkpoint inhibitor CTLA4 antagonist; Immuno-oncology therapy; Immune checkpoint inhibitor Immunostimulant T cell stimulant; Immuno-oncology therapy	programmed cell death 1 cytotoxic T-lymphocyte associated protein 4 Unspecified	Anticancer, alkylating; Immunosuppressant Immunomodulator, anti-infective; Anticancer, immunological Antiviral, anti-HIV; Anticancer, immunological Prophylactic vaccine, anti-infective Anticancer, immunological; Anticancer, vaccine	Small molecule > Synthetic small molecule Biological > Protein > Antibody > Human monoclonal antibody Biological > Protein > Antibody > Human monoclonal antibody; Biological > Protein > Antibody > Monoclonal antibody, other Biological > Vaccine > Prophylactic vaccine, anti-infective; Small molecule > Synthetic small molecule Biological > Vaccine > Anticancer, vaccine; Small molecule > Synthetic s…	ALK; BRAF; CD27; CD274; CD4; CD8A; EGFR; ERBB2; FOXP3; KRAS; PDCD1; ROS1; TNFRSF18; TNFRSF1A; TNFRSF9	Companion Diagnosis; Diagnostic; Predictive; Predisposing; Prognostic	To evaluate the safety and tumor-shrinking ability of experimental medication BMS-986178, when given by itself or in combination with Nivolumab and/or Ipilimumab, in patients with solid cancers that are advanced or have spread. Phase I: To evaluate different doses of the study drug to find a safe and well tolerated dose to be used in dose expansion. Phase II: To test a specific dose of the study …	Adverse Events Common Terminology Criteria for Adverse Events Dose-limiting toxicities Maximum tolerated dose Opioid-related death Safety and Tolerability Serious Adverse Event	Safety/Toxicity > Adverse Drug Reactions Safety/Toxicity > Adverse Drug Reactions Safety/Toxicity > Safety/Tolerability Safety/Toxicity > Safety/Tolerability Efficacy > Clinical Failure (Efficacy) Safety/Toxicity > Safety/Tolerability Safety/Toxicity > Serious Adverse Events	Primary Outcome Measures : The Number of Participants Experiencing Dose-Limiting Toxicities (DLTs) [ Time Frame: From first dose to 28 days after first dose ] The number of participants experiencing dose-limiting toxicities (DLTs) to assess the overall safety and tolerability of BMS-986178 administered alone or in combination with Nivolumab and/or Ipilimumab in participants with advanced solid tu…	Accumulation index Apoptotic index Area under the curve score Cmax Complete response Duration of overall response Elimination half-life Heart rate corrected QT interval Immunogenicity (other timeframe) Immunogenicity Occupancy Overall response rate - duration Overall response rate Overall survival Partial response Plasma concentration Progression-free survival Response evaluation criteria in soli…	Pharmacokinetics/Pharmacodynamics > PK/PD Efficacy > Major Molecular Response Pharmacokinetics/Pharmacodynamics > PK/PD Pharmacokinetics/Pharmacodynamics > PK/PD Efficacy > Clinical Response/Remission Efficacy > Clinical Response/Duration Pharmacokinetics/Pharmacodynamics > PK/PD Safety/Toxicity > Cardiac Measures/Events Efficacy > Immunological Response Safety/Toxicity > Adverse Drug Reactions P…	Secondary Outcome Measures : Objective Response Rate (ORR) [ Time Frame: From baseline up to approximately 2.5 years ] The total number of participants whose best overall response (BOR) is either a complete response (CR) or partial response (PR) based on assessment of tumor response using RECIST v1.1. Per Response Evaluation Criteria In Solid Tumors Criteria (RECIST v1.0) for target lesions: Comp…	2016-06-17	Actual							2020-11-02	Actual	2020-11-02	Actual	2021-11-18	Actual
274979	EudraCT Number: 2015-005322-19 MIND-DC NCT02993315 NL55823.000.15 TrialTroveID-274979	A Randomized, Double--blind, Placebo-controlled Phase III Study to Evaluate Active Immunization in Adjuvant Therapy of Patients with Stage IIIB and IIIC Melanoma with Natural Dendritic Cells Pulsed with Synthetic Peptides.	III	Terminated	Oncology	Oncology: Melanoma	Adjuvant; BRAF; Stage III	Melanoma	Trialtrove	University Medical Center Nijmegen (Other Hospital/Academic/Medical Center) Miltenyi Biotec	Sponsor Collaborator Collaborator	Academic Academic Industry, all other pharma	Germany		Bergisch Gladbach	51429	peptide pulsed dendritic cell vaccine (melanoma)	Immunostimulant		Anticancer, immunological; Anticancer, vaccine	Biological > Vaccine > Anticancer, vaccine	surgical intervention radiation therapy	Not applicable Unidentified pharmacological activity		Miscellaneous Miscellaneous	Small molecule > Synthetic small molecule Small molecule > Synthetic small molecule	BRAF; SGCG	Diagnostic; Predictive; Predisposing; Prognostic	To evaluate active immunization as adjuvant therapy with natural dendritic cells pulsed with synthetic peptides in patients with completely resected stage IIIB and IIIC melanoma To determine whether adjuvant treatment with nDC vaccination, after complete radical lymph node dissection or sentinel node procedure in stage IIIB and IIIC melanoma patients, improves recurrence-free survival (RFS) as co…	Disease-free survival Overall survival Recurrence	Efficacy > Survival Efficacy > Survival Efficacy > Clinical Response/Remission	Primary end point(s) The primary objective of this study is to determine whether adjuvant nDC vaccination improves 2-year RFS rate as compared to placebo in patients with completely resected stage IIIB or IIIC melanoma. Based on previous results on adjuvant DC vaccination in stage IIIB and IIIC melanoma patients, we expect that 70% of the DC vaccinated patients will remain recurrence free for 2 y…	Adverse Events Disease-free survival Immune Response Overall survival Quality of Life Safety and Tolerability	Safety/Toxicity > Adverse Drug Reactions Efficacy > Survival Efficacy > Clinical Response/Remission Efficacy > Survival HEOR > Health-Related Quality Of Life Safety/Toxicity > Safety/Tolerability	Secondary end point: The secondary objectives are to compare the median RFS, 2-year and median overall survival, adverse events profiles (safety), immunological responses, quality of life and health economic aspects of nDC vaccination versus placebo. Timepoint(s) of evaluation of this end point: Safety: during the whole trial Quality of life + costs questionnaires: every 3-12 months Survival: dur…	2016-05-15	Actual	29.57	Actual	2018-11-01	Actual					2024-05-01	Actual	2020-09-01	Actual
274892	18-513 AAAR9463 GEN-009-101 NCI-2018-01900 NCT03633110 TrialTroveID-274892	A Phase I/IIa Study to Evaluate the Safety, Tolerability, Immunogenicity, and Antitumor Activity of GEN-009 Adjuvanted Vaccine in Adult Patients With Selected Solid Tumors.	I/II	Completed	Oncology	Oncology: Bladder; Oncology: Head/Neck; Oncology: Lung, Non-Small Cell; Oncology: Melanoma; Oncology: Renal; Oncology: Unspecified Solid Tumor	Adenocarcinoma; Adjuvant; Large Cell; Maintenance/Consolidation; PD-1 Refractory; PD-L1 Positive; PD-L1 Refractory; Second line; Stage III; Stage IV	Carcinoma; Carcinoma, Non-Small-Cell Lung; Carcinoma, Renal Cell; Head and Neck Neoplasms; Kidney Neoplasms; Melanoma; Neoplasms, Unknown Primary; Renal Cancer; Squamous Cell Carcinoma of Head and Neck; Urethral Neoplasms; Urinary Bladder Neoplasms; Wilms Tumor	Trialtrove	Genocea Biosciences	Sponsor	Industry, all other pharma	United States	MA	Cambridge	02140	adjuvanted neoantigen peptide vaccine, Genocea Biosciences	Immunostimulant; Immuno-oncology therapy	Unspecified	Anticancer, immunological; Anticancer, vaccine	Biological > Peptide; Biological > Vaccine > Anticancer, vaccine	nivolumab pembrolizumab	PD-1 antagonist; Immuno-oncology therapy; Immune checkpoint inhibitor PD-1 antagonist; Immuno-oncology therapy; Immune checkpoint inhibitor	programmed cell death 1 programmed cell death 1	Immunomodulator, anti-infective; Anticancer, immunological Anticancer, immunological	Biological > Protein > Antibody > Human monoclonal antibody Biological > Protein > Antibody > Humanized monoclonal antibody	CD4; CD8A; CTLA4; GZMB; IFNG; PDCD1; WLS protein	Diagnostic; Predictive; Predisposing; Prognostic	To evaluate cancer vaccine in patients with previously treated for melanoma, non-small cell lung cancer, head or neck cancer, or urothelial carcinoma and in patients with advanced or metastatic solid tumours Part A: To evaluate the safety and immunogenicity of single-agent GEN 009 will be evaluated in patients with the cutaneous melanoma, non-small cell lung cancer (NSCLC), squamous cell carcinom…	Adverse Events Common Terminology Criteria for Adverse Events Immunogenicity (other timeframe) Immunogenicity Treatment Emergent Adverse Events	Safety/Toxicity > Adverse Drug Reactions Safety/Toxicity > Adverse Drug Reactions Efficacy > Immunological Response Safety/Toxicity > Adverse Drug Reactions Safety/Toxicity > Adverse Drug Reactions	Primary Outcome Measures : Incidence of Treatment-Emergent Adverse Events [ Time Frame: 1.5 years after first GEN-009 vaccination ] Adverse events will be graded according to the NC Common Terminology Criteria for Adverse Events (CTCAE) Version 5.0 T-cell responses to GEN-009 adjuvanted vaccine [ Time Frame: 1.5 years after first GEN-009 vaccination ] Immunogenicity based on T-cell responses to G…	Immune-related response evaluation criteria in solid tumors Recurrence Response evaluation criteria in solid tumors	Efficacy > Clinical Response/Remission Efficacy > Clinical Response/Remission Efficacy > Clinical Response/Remission	Secondary Outcome Measures : Antitumor activity of GEN-009 in Part B [ Time Frame: 48 weeks after first GEN-009 vaccination ] Evaluation conducted based on RECIST v1.1 (and immune-related RECIST [irRECIST], where appropriate) Antitumor activity of GEN-009 in Part C [ Time Frame: 48 weeks after first GEN-009 vaccination ] Evaluation conducted based on RECIST v1.1 Other Outcome Measures: Long-term …	2018-08-02	Actual	21.13	Actual	2020-05-06	Actual	19.09	Actual	2021-12-08	Actual	2022-02-28	Actual
272714	2015-2397 20152397 C-267 NCI-2016-01327 NCT02678741 TrialTroveID-272714	Multi-center Phase I/IIa Trial of an Autologous Tumor Lysate (TL) + Yeast Cell Wall Particles (YCWP) + Dendritic Cells (DC) Vaccine in Addition to Standard of Care Checkpoint Inhibitor of Choice in Metastatic Melanoma Patients With Measurable Disease	I/II	Completed	Oncology	Oncology: Melanoma	First line; Stage IV	Melanoma	Trialtrove	Elios Therapeutics	Sponsor	Industry, all other pharma	United States	TX	Austin		tumour lysate particle-loaded dendritic cell vaccine, Perseus	Immunostimulant; Immuno-oncology therapy	Unspecified	Anticancer, immunological; Anticancer, vaccine	Biological > Cellular > Cell origin > Autologous; Biological > Cellular > Cell type > Antigen-presenting cell > Dendritic cell; Biological > Vaccine > Anticancer, vaccine	immune checkpoint inhibitor, unspecified	Immuno-oncology therapy; Immune checkpoint inhibitor		Anticancer, immunological	Small molecule > Synthetic small molecule			To assess the safety and tumor response of an autologous tumor lysate, particle-loaded, dendritic cell (TLPLDC) vaccine given in combination with standard of care (SoC) checkpoint inhibitors (CPI) in patients with stage IV melanoma with stable or slowly progressing disease To produce and test a vaccine that is made from the patient’s tumor cells and white blood cells to determine if it can be use…	Adverse Events Common Terminology Criteria for Adverse Events Safety and Tolerability	Safety/Toxicity > Adverse Drug Reactions Safety/Toxicity > Adverse Drug Reactions Safety/Toxicity > Safety/Tolerability	Primary Outcome Measures: Graded Standard Systemic Toxicities (Using CTCAE Graded Toxicity Scale) by Patient [ Time Frame: 12 months (1 year) ] Safety of adding the TLPLDC vaccine to SoC CPI monotherapy Graded Standard Systemic Toxicities (Using CTCAE Graded Toxicity Scale) by Number of AEs [ Time Frame: 12 months (1 year) ] Safety of adding the TLPLDC vaccine to SoC CPI monotherapy	Complete response Magnetic Resonance Imaging Partial response Response evaluation criteria in solid tumors	Efficacy > Clinical Response/Remission Efficacy > Imaging Efficacy > Clinical Response/Remission Efficacy > Clinical Response/Remission	Secondary Outcome Measures: Tumor Response to Treatment Using Response Evaluation Criteria in Solid Tumors (RECIST) Criteria [ Time Frame: 12 months (1 year) ] RECIST criteria is used for assessing tumor response in the addition of TLPLDC vaccine. Per Response Evaluation Criteria In Solid Tumors Criteria (RECIST v1.0) for target lesions and assessed by MRI: Complete Response (CR), Disappearance o…	2016-02-05	Actual	42.09	Actual	2019-08-09	Actual	2.69	Actual	2019-10-30	Actual	2019-11-13	Actual
271874	CASE2Y16 NCT02661100 TrialTroveID-271874	A Phase I/II Trial of CDX-1401 (a Vaccine Consisting of a Human Monoclonal Antibody Specific for DEC-205, Fused to Full-length Tumor Antigen NY-ESO-1) in Combination With Poly-ICLC and Pembrolizumab, in Previously Treated Advanced Solid Tumor Patients	I/II	Terminated	Oncology	Oncology: Bladder; Oncology: Breast; Oncology: Lung, Non-Small Cell; Oncology: Lung, Small Cell; Oncology: Melanoma; Oncology: Mesothelioma; Oncology: Neuroendocrine	Advanced; HER2 negative; Pulmonary; Second line; Stage III; Stage IV; Triple receptor negative	Breast Neoplasms; Carcinoma, Non-Small-Cell Lung; Carcinoma, Small Cell; Lung Neoplasms; Melanoma; Mesothelioma; Neoplasms, Mesothelial; Neuroendocrine Tumors; Small Cell Lung Carcinoma; Triple Negative Breast Neoplasms; Urethral Neoplasms; Urinary Bladder Neoplasms	Trialtrove	Case Western Reserve University	Sponsor	Academic					poly-ICLC CDX-1401 pembrolizumab	Immunostimulant; Immuno-oncology therapy PD-1 antagonist; Immuno-oncology therapy; Immune checkpoint inhibitor	cancer/testis antigen 1B; lymphocyte antigen 75 programmed cell death 1	Anticancer, immunological; Immunostimulant, anti-AIDS; Immunostimulant, other; Multiple sclerosis treatment Anticancer, immunological; Anticancer, vaccine Anticancer, immunological	Biological > Protein > Recombinant protein > Fusion protein; Biological > Vaccine > Anticancer, vaccine Biological > Protein > Antibody > Humanized monoclonal antibody						albumin; EPO; ERBB2; insulin	Diagnostic; Predictive; Predisposing; Prognostic	To evaluate the safety of the combination of three drugs (CDX-1401, Poly-ICL, and Pembrolizumab) in patients with previously treated advanced solid tumors To assess the safety, and tolerability of CDX-1401 in combination with Pembrolizumab	Dose-limiting toxicities	Safety/Toxicity > Safety/Tolerability	Primary Outcome Measures: Dose Limiting Toxicity [ Time Frame: Up to 28 days of therapy (Cycle 1) ] Dose limiting toxicity (DLT) will be defined as any side effects which are attributable to the study treatment during the first 28 days of therapy (Cycle 1). The dose limiting toxicity will be based on the tolerability observed during treatment.	Complete response Duration of overall response Immune Response Immunogenicity (other timeframe) Overall response rate - time Overall response rate Overall survival Partial response Progression-free survival Stable Disease	Efficacy > Clinical Response/Remission Efficacy > Clinical Response/Duration Efficacy > Clinical Response/Remission Efficacy > Immunological Response Efficacy > Clinical Response/Remission Efficacy > Clinical Response/Remission Efficacy > Survival Efficacy > Clinical Response/Remission Efficacy > Survival Efficacy > Clinical Response/Remission	Secondary Outcome Measures: Objective Response Rate for combination therapy [ Time Frame: Up to 24 months after beginning treatment ] Tumor response will be assessed using immune-related Response Criteria (irRC). The objective response rate will be estimated based on the crude proportion of patients who achieve complete response (CR) or partial response (PR). Complete response is defined as the d…	2016-12-01	Anticipated							2018-07-31	Anticipated	2018-07-31	Anticipated
271637	BP-011 NCI-2017-00567 NCT02743611 TrialTroveID-271637 US-1492	A Phase I/II Dose-Finding Study to Evaluate the Safety, Feasibility, and Activity of BPX-701, a Controllable PRAME T-Cell Receptor Therapy, in HLA-A2+ Subjects With AML, Previously Treated MDS, or Metastatic Uveal Melanoma	I/II	Terminated	Oncology	Oncology: Leukemia, Acute Myelogenous; Oncology: Melanoma; Oncology: Myelodysplastic Syndrome	(N/A); Ocular; Second line; Stage IV	Acute Myelocytic Leukemia; Leukemia, Myeloid, Acute; Melanoma; Myelodysplastic Syndromes; Uveal Neoplasms	Trialtrove	Bellicum Pharmaceuticals	Sponsor	Industry, all other pharma	United States		Houston	77030	BPX-701	T cell stimulant; Immuno-oncology therapy	preferentially expressed antigen in melanoma	Anticancer, immunological	Biological > Cellular > Cell origin > Allogeneic; Biological > Cellular > Cell technology type > T cell receptor > TCR-T cell; Biological > Cellular > Cell type > Blood cell > Leukocyte > Lymphocyte > T cell; Biological > Gene therapy; Biological > Nucleic acid > Nucleic acid, vector type > Viral vector > Retrovirus	rimiducid	Immunostimulant; Immuno-oncology therapy	Unspecified	Anticancer, immunological; Anticancer, vaccine; Vaccine adjuvant	Biological > Protein; Biological > Vaccine > Anticancer, vaccine	PRAME	Diagnostic; Predictive; Prognostic	To evaluate the safety and activity of BPX-701 in participants with relapsed AML, previously treated MDS, or metastatic uveal melanoma expressing high levels of PReferentially expressed Antigen in MElanoma (PRAME). To characterize the safety, feasibility, and clinical activity of BPX-701, a genetically modified autologous T cell product incorporating an HLA-A2-restricted PRAME-directed TCR and a …	Adverse Events Common Terminology Criteria for Adverse Events Dose-limiting toxicities Serious Adverse Event Treatment Emergent Adverse Events	Safety/Toxicity > Adverse Drug Reactions Safety/Toxicity > Adverse Drug Reactions Safety/Toxicity > Safety/Tolerability Safety/Toxicity > Serious Adverse Events Safety/Toxicity > Adverse Drug Reactions	Primary Outcome Measures : Part 1 Arm 1: Dose-limiting Toxicity [ Time Frame: 28 days after BPX-701 infusion ] Incidence of dose limiting-toxicity (DLT) Part 1 Arm 1: Treatment-emergent Adverse Events (AEs) and Serious AEs (SAEs) [ Time Frame: 15 months ] Number of participants with AEs and SAEs assessed for severity using CTCAE				2017-04-14	Actual	24.08	Actual	2019-04-17	Actual	3.06	Actual	2019-07-19	Actual	2020-07-19	Actual
270133	18331 IND Eudract Number: 2018-002844-10 IRAS ID: 254079 NCT04079166 SCIB1-002 SCOPE TrialTroveID-270133	A Phase II, Multicentre, Open-Label, Umbrella Study of SCIB1 and iSCIB1+ in Patients With Advanced Unresectable Melanoma Receiving Nivolumab With Ipilimumab or SCIB1 With Pembrolizumab (The SCOPE Study)	II	Open	Oncology	Oncology: Melanoma	BRAF; First line; PD-1 Naive; PD-L1 Naive; Stage III; Stage IV	Melanoma	Trialtrove	Scancell	Sponsor	Industry, all other pharma	United Kingdom		Oxford	OX4 4GP	SCIB-1 iSCIB-1+	Immunostimulant; Monophenol monooxygenase inhibitor; Glycoprotein inhibitor; Immuno-oncology therapy Immunostimulant; Monophenol monooxygenase inhibitor; Immuno-oncology therapy	dopachrome tautomerase dopachrome tautomerase	Anticancer, immunological; Anticancer, vaccine Anticancer, immunological; Anticancer, vaccine	Biological > Gene therapy; Biological > Nucleic acid; Biological > Nucleic acid > Nucleic acid, vector type > Non-viral vector > Naked oligonucleotide; Biological > Nucleic acid > Nucleic acid, vector type > Non-viral vector > Plasmid; Biological > Vaccine > Anticancer, vaccine; Biological > Vaccine > Recombinant vaccine Biological > Nucleic acid; Biological > Nucleic acid > Nucleic acid, vector …	electrochemotherapy nivolumab ipilimumab pembrolizumab	Not applicable PD-1 antagonist; Immuno-oncology therapy; Immune checkpoint inhibitor CTLA4 antagonist; Immuno-oncology therapy; Immune checkpoint inhibitor PD-1 antagonist; Immuno-oncology therapy; Immune checkpoint inhibitor	programmed cell death 1 cytotoxic T-lymphocyte associated protein 4 programmed cell death 1	Miscellaneous Immunomodulator, anti-infective; Anticancer, immunological Antiviral, anti-HIV; Anticancer, immunological Anticancer, immunological	Small molecule > Synthetic small molecule Biological > Protein > Antibody > Human monoclonal antibody Biological > Protein > Antibody > Human monoclonal antibody; Biological > Protein > Antibody > Monoclonal antibody, other Biological > Protein > Antibody > Humanized monoclonal antibody	BRAF; CD8A; GGT1; HLA-DRB4; TNFRSF10A	Diagnostic; Predictive; Predisposing; Prognostic	To improve objective response to anti-PD-1 monotherapy without additional toxicity. To assess the safety impact of adding SCIB1 to a checkpoint inhibitor in patients with stage III/IV metastatic melanoma. To evaluate the response rate of SCIB1 to Keytruda in patients with stage III/IV metastatic melanoma. To assess whether the addition of SCIB1 treatment will result in an improvement in the tumou…	Adverse Events Cardiac Telemetry Common Terminology Criteria for Adverse Events Diastolic blood pressure Injection site reactions Overall response rate Response evaluation criteria in solid tumors Safety and Tolerability Vital signs	Safety/Toxicity > Adverse Drug Reactions Safety/Toxicity > Cardiac Measures/Events Safety/Toxicity > Adverse Drug Reactions Efficacy > Hemodynamic Parameters Safety/Toxicity > Adverse Drug Reactions Efficacy > Clinical Response/Remission Efficacy > Clinical Response/Remission Safety/Toxicity > Safety/Tolerability Safety/Toxicity > Serious Adverse Events	Primary Outcome Measures: Safety and tolerability assessed by the evaluation of adverse events (AEs) (Run-In Sub-Cohorts) [ Time Frame: Up to 30 days after the final dose of study drug ] National Cancer Institute [NCI] Common Terminology Criteria for Adverse Events; CTCAE v5.0. Safety and tolerability of SCIB1 in participants receiving either nivolumab with ipilimumab or pembrolizumab assessed by…	Adverse Events Cardiac Telemetry Common Terminology Criteria for Adverse Events Complete response Duration of overall response Immune Response Immune-related response evaluation criteria in solid tumors Immunogenicity (other timeframe) Injection site reactions Overall response rate - duration Overall response rate Overall survival Partial response Progression-free survival Response evaluation cri…	Safety/Toxicity > Adverse Drug Reactions Safety/Toxicity > Cardiac Measures/Events Safety/Toxicity > Adverse Drug Reactions Efficacy > Clinical Response/Remission Efficacy > Clinical Response/Duration Efficacy > Clinical Response/Remission Efficacy > Clinical Response/Remission Efficacy > Immunological Response Safety/Toxicity > Adverse Drug Reactions Efficacy > Clinical Response/Remission Effica…	Secondary Outcome Measures : Duration of response (Main Study) [ Time Frame: Up to 2 years (Week 97) from the first dose of study drug ] Duration of response, measured from the point of first response (complete response or partial response) to the date of disease progression (per RECIST 1.1) or death due to any cause. ORR assessed by the modified RECIST 1.1 for immune-based therapeutics (iRECIST)…	2019-08-19	Actual	57.46	Anticipated	2024-06-01	Anticipated	32.02	Anticipated	2027-01-31	Anticipated	2027-01-31	Anticipated
269844	16-344 17-485 2016-0322 NCI-2016-01653 NCT02897765 NT-001 TrialTroveID-269844	An Open-label, Phase IB Study of NEO-PV-01 + Adjuvant With Nivolumab in Patients With Melanoma, Non-Small Cell Lung Carcinoma or Transitional Cell Carcinoma of the Bladder	I	Completed	Oncology	Oncology: Bladder; Oncology: Lung, Non-Small Cell; Oncology: Melanoma; Oncology: Renal	Adjuvant; Second line; Stage III; Stage IV	Carcinoma; Carcinoma, Non-Small-Cell Lung; Carcinoma, Renal Cell; Carcinoma, Transitional Cell; Kidney Neoplasms; Lung Neoplasms; Melanoma; Skin Neoplasms; Urethral Neoplasms; Urinary Bladder Neoplasms; Wilms Tumor	Trialtrove	BioNTech/BioNTech US {Neon Therapeutics} Bristol-Myers Squibb	Sponsor Collaborator	Industry, all other pharma Industry, Top 20 Pharma	Germany United States	NJ	Mainz Princeton	D-55131 08543	NEO-PV-01	Immunostimulant; Immuno-oncology therapy	Unspecified	Anticancer, immunological; Anticancer, vaccine	Biological > Peptide; Biological > Vaccine > Anticancer, vaccine	poly-ICLC nivolumab	PD-1 antagonist; Immuno-oncology therapy; Immune checkpoint inhibitor	programmed cell death 1	Anticancer, immunological; Immunostimulant, anti-AIDS; Immunostimulant, other; Multiple sclerosis treatment Immunomodulator, anti-infective; Anticancer, immunological	Biological > Protein > Antibody > Human monoclonal antibody	ALK; BRAF; CD274; CD4; CD8A; CTLA4; EGFR; GPT; IL2; NOL4; PDCD1; RBM15; TNF	Companion Diagnosis; Diagnostic; Predictive; Predisposing; Prognostic	To evaluate the feasibility, immunogenicity, safety, tolerability and preliminary efficacy of NEO-PV-01 in combination with Opdivo in melanoma, smoking-associated non-small cell lung cancer and bladder cancer. To evaluate neoantigen-specific immune responses in peripheral blood and tumor tissue, as well as other indicators of immune response such as PD-L1 expression. To evaluate if the treatment …	Adverse Events Safety and Tolerability Vital signs	Safety/Toxicity > Adverse Drug Reactions Safety/Toxicity > Safety/Tolerability Safety/Toxicity > Serious Adverse Events	Primary Outcome Measures: Rate of adverse events including SAEs and AEs leading to treatment discontinuation [ Time Frame: Baseline through 100 days after last dose of nivolumab ] Rate of adverse events including SAEs and AEs leading to treatment discontinuation Rate of adverse events including SAEs and AEs leading to changes in safety laboratory evaluations [ Time Frame: Baseline through 100 day…	Clinical benefit rate Complete response Duration of overall response Immune Response Immunogenicity (other timeframe) Overall response rate - duration Overall response rate Overall survival Partial response Progression-free survival Progressive disease rate Response evaluation criteria in solid tumors Stable Disease	Efficacy > Clinical Response/Remission Efficacy > Clinical Response/Remission Efficacy > Clinical Response/Duration Efficacy > Clinical Response/Remission Efficacy > Immunological Response Efficacy > Clinical Response/Remission Efficacy > Clinical Response/Remission Efficacy > Survival Efficacy > Clinical Response/Remission Efficacy > Survival Efficacy > Clinical Response/Progression Efficacy > C…	Secondary Outcome Measures: Objective response rate (ORR) [ Time Frame: Baseline through 104 weeks ] Objective response rate (ORR), defined as the proportion of patients who achieve complete response (CR) or partial response (PR) based on Response Criteria in Solid Tumors (RECIST) v1.1. Duration of response (DOR) [ Time Frame: Baseline through 104 weeks ] Duration of response (DOR), defined as th…	2016-11-17	Actual	19.42	Actual	2018-07-01	Actual					2020-05-31	Actual	2019-11-06	Actual
266133	CL-PTL-123 NCT02574533 TrialTroveID-266133	A Pilot Study of Vigil Augmented Autologous Tumor Cell Immunotherapy in Combination With Pembrolizumab PD-1 Inhibitor for Patients With Advanced Melanoma	I	Completed	Oncology	Oncology: Melanoma	BRAF; PD-1 Positive; PD-1 Refractory; PD-L1 Refractory; Second line; Stage III; Stage IV	Melanoma	Trialtrove	Gradalis	Sponsor	Industry, all other pharma	United States	TX	Dallas	75201	Vigil, Gradalis pembrolizumab	Granulocyte macrophage colony stimulating factor agonist; Immunostimulant; Gene expression inhibitor; Immuno-oncology therapy PD-1 antagonist; Immuno-oncology therapy; Immune checkpoint inhibitor	colony stimulating factor 2; furin, paired basic amino acid cleaving enzyme programmed cell death 1	Anticancer, immunological; Anticancer, vaccine Anticancer, immunological	Biological > Cellular; Biological > Cellular > Cell origin > Autologous; Biological > Cellular > Cell type > Tumour cell; Biological > Gene therapy; Biological > Nucleic acid > Nucleic acid, vector type > Non-viral vector > Electroporation; Biological > Vaccine > Anticancer, vaccine; Biological > Vaccine > Recombinant vaccine; Small molecule > Synthetic small molecule > Synthetic nucleic acid > R…						BRAF; CD8A	Diagnostic; Predictive; Predisposing; Prognostic	To evaluate the combination of Vigil and pembrolizumab in patients with incurable locally advanced or metastatic melanoma			Primary Objective: To characterize and compare CD8+ T cell density, PD-1+ T cell density, and PD-L1 expression on tumor biopsy at baseline, following 3 doses (approximately 6 weeks) of single agent Vigil and again following 3 doses of pembrolizumab Primary Outcome Measures: Tumor Immune-Related Response to Vigil and Vigil + Pembrolizumab [ Time Frame: 16 weeks ] Tumor Immune-Related Response to V…	Adverse Events Common Terminology Criteria for Adverse Events NCI-CTC scale Overall response rate Response evaluation criteria in solid tumors Safety and Tolerability	Safety/Toxicity > Adverse Drug Reactions Safety/Toxicity > Adverse Drug Reactions Safety/Toxicity > Side Effects Efficacy > Clinical Response/Remission Efficacy > Clinical Response/Remission Safety/Toxicity > Safety/Tolerability	Secondary Objective: The evaluation of tolerability and safety of the combination, and to determine and compare IFNgamma-ELISPOT result pre-procurement, at screening, after single agent Vigil, and after Vigil plus pembrolizumab combination. Additional study objectives include determining best ORR by irRC criteria. Secondary Outcome Measures: Best Overall Response Rate (ORR) to Vigil and Vigil + P…	2015-10-01	Actual					3.09	Anticipated	2017-09-01	Actual	2017-09-30	Actual
266015	EudraCT Number: 2010-023757-11 NCT02574377 NL49528.000.14 TrialTroveID-266015	Myeloid and Plasmacytoid Blood Dendritic Cells for Immunotherapy of Stage III Melanoma Patients	I/II	Completed	Oncology	Oncology: Melanoma	Adjuvant; Stage III	Melanoma	Trialtrove	(Other Hospital/Academic/Medical Center)	Sponsor	Academic					myeloid dendritic cell vaccine plasmacytoid dendritic cell vaccine	Immunostimulant Immunostimulant		Anticancer, vaccine Anticancer, vaccine	Biological > Vaccine > Anticancer, vaccine; Small molecule > Synthetic small molecule Biological > Vaccine > Anticancer, vaccine; Small molecule > Synthetic small molecule								To test the immunogenicity of combined adjuvant myDC and pDC vaccination versus adjuvant myDC or pDC vaccination alone in stage III melanoma patients.	Immune Response Immunogenicity (other timeframe) Immunogenicity	Efficacy > Clinical Response/Remission Efficacy > Immunological Response Safety/Toxicity > Adverse Drug Reactions	Primary Outcome Measures: immunogenicity - type I IFN [ Time Frame: up to 1.5 years ] Type I IFN gene expression in PBMC shortly after vaccination. The occurrence of the type I IFN response in patients will be compared between the arms. immunogenicity - response to KLH [ Time Frame: up to 1.5 years ] Proliferative, effector cytokine and humoral responses to keyhole limpet hemocyanin (KLH).The occ…	EORTC Quality of Life Questionnaire NCI-CTC scale Overall survival Progression-free survival Quality of Life Recurrence Safety and Tolerability	Efficacy > Health-Related Quality Of Life (Patient Reported Outcomes) (Efficacy) Safety/Toxicity > Side Effects Efficacy > Survival Efficacy > Survival HEOR > Health-Related Quality Of Life Efficacy > Clinical Response/Remission Safety/Toxicity > Safety/Tolerability	Secondary Outcome Measures: biodistribution/localization of pDC and myDC in the lymph node [ Time Frame: within 1 week after vaccination 1 ] biodistribution/localization of the injected labeled pDC and/or myDC in the resected lymph node by multiple techniques safety - Toxicity will be assessed according to the NCI Common Toxicity Criteria, CTC version 4.0 [ Time Frame: up to 1.5 years ] Toxicity …	2015-09-01	Actual	11.01	Actual	2016-08-01	Actual	61.01	Actual	2021-09-01	Actual	2021-09-30	Actual
265715	GRN1201-001 NCI-2016-01132 NCT02696356 TrialTroveID-265715	A Phase I, Open-Label, Multi-Center, Multi-Dose Study Of Intradermal GRN-1201 In HLA-A*02 Subjects With Resected Stage IIb, IIc Or III Melanoma	I	Completed	Oncology	Oncology: Melanoma	Adjuvant; Stage II; Stage III	Melanoma	Trialtrove	BrightPath Biotherapeutics {GreenPeptide}	Sponsor	Industry, all other pharma	Japan		Kurume	839-0864	GRN-1201	Immunostimulant; T cell stimulant; Immuno-oncology therapy	major histocompatibility complex, class I, A	Anticancer, immunological; Anticancer, vaccine	Biological > Peptide; Biological > Vaccine > Anticancer, vaccine	GM-CSF, unspecified	Granulocyte macrophage colony stimulating factor agonist		Anticancer, immunological; Cytokine	Biological > Protein > Recombinant protein > Recombinant growth factor	GPT	Predisposing; Prognostic	To evaluate GRN-1201 as monotherapy in patients with malignant melanoma. To stimulate the body's immune system (white blood cells) to attack cancer cells and kill them	Common Terminology Criteria for Adverse Events Treatment Emergent Adverse Events	Safety/Toxicity > Adverse Drug Reactions Safety/Toxicity > Adverse Drug Reactions	Primary Outcome Measures: Summary of number of Participants With Treatment-Related Adverse Events as Assessed by CTCAE v4.0, [ Time Frame: First dose through 16 weeks after last dose of study drug ]	Immune Response Immunogenicity (other timeframe)	Efficacy > Clinical Response/Remission Efficacy > Immunological Response	Secondary Outcome Measures: Immune response by gamma interferon ElliSpot assay [ Time Frame: First dose through 16 weeks after last dose of study drug ]	2016-04-01	Actual	19.45	Actual	2017-11-14	Actual	3.52	Actual	2018-03-01	Actual	2018-03-31	Actual
262540	15-18174 18174 Mel 64 MEL-64 Mel64 NCI-2017-02216 NCT02515227 PATHVACS TrialTroveID-262540	A Trial to Evaluate the Safety, Immunogenicity, and Clinical Activity of a Helper Peptide Vaccine Plus PD-1 Blockade	I/II	Completed	Oncology	Oncology: Melanoma	Ocular; PD-1 Naive; PD-1 Refractory; PD-L1 Naive; PD-L1 Positive; PD-L1 Refractory; Second line; Stage III; Stage IV	Melanoma	Trialtrove	University of Virginia National Institutes of Health/National Cancer Institute	Sponsor Collaborator	Academic Government					pembrolizumab 6 melanoma helper peptide vaccine	PD-1 antagonist; Immuno-oncology therapy; Immune checkpoint inhibitor Immunostimulant	programmed cell death 1	Anticancer, immunological Anticancer, immunological; Anticancer, vaccine; Immunosuppressant	Biological > Protein > Antibody > Humanized monoclonal antibody Biological > Vaccine > Anticancer, vaccine; Small molecule > Synthetic small molecule						CACNA1A; CD4; CD8A; CTLA4; GPT; IFNG; MS4A1; PDCD1; TBX21; TNFRSF9	Diagnostic; Predictive; Predisposing; Prognostic	To evaluate whether it is safe to administer a peptide vaccine in combination with pembrolizumab To evaluate the effects of the combination of the peptide vaccine and pembrolizumab on the immune system. To evaluate the safety, immunogenicity, and clinical activity of a helper peptide vaccine plus PD-1 blockade. To study the side effects and how well the 6 melanoma helper peptide vaccine and pembr…	Dose-limiting toxicities Immune Response Immunogenicity (other timeframe) Immunogenicity Safety and Tolerability	Safety/Toxicity > Safety/Tolerability Efficacy > Clinical Response/Remission Efficacy > Immunological Response Safety/Toxicity > Adverse Drug Reactions Safety/Toxicity > Safety/Tolerability	Primary Outcome Measures : Number of Participants With Dose-limiting Toxicities. [ Time Frame: 30 days after the last administration of study drug. ] Number of participants with dose-limiting toxicities on treatment with combination of pembrolizumab and 6MHP. CD4+ T Cell Responses Detected in the Peripheral Blood or Vaccine-draining Lymph Node (Sentinel Immunized Node). [ Time Frame: through week…	Immunogenicity Response evaluation criteria in solid tumors	Safety/Toxicity > Adverse Drug Reactions Efficacy > Clinical Response/Remission	Secondary Outcome Measures : Number of T Cells in the Tumor Microenvironment [ Time Frame: up to day 22 ] Evaluation of tumor infiltration by T cells.Tumor biopsies were obtained pretreatment and day 22 for 12 participants and were evaluated with multiplex immunofluorescence histology (mIFH). CD8+ T cell data were evaluated. CD4+ T cells were not reported because of technical challenges with that…	2016-10-06	Actual	32.71	Actual	2019-06-28	Actual	8.54	Actual	2020-03-14	Actual	2020-03-14	Actual	2021-11-09	Actual
261336	BBI-DSP7888-101 NCI-2015-01357 NCT02498665 TrialTroveID-261336 USO 15226	A Phase I Clinical Study of DSP-7888 Dosing Emulsion in Adult Patients With Advanced Malignancies	I	Completed	Oncology	Oncology: CNS, Glioblastoma; Oncology: Leukemia, Acute Myelogenous; Oncology: Lung, Non-Small Cell; Oncology: Melanoma; Oncology: Myelodysplastic Syndrome; Oncology: Ovarian; Oncology: Pancreas; Oncology: Renal; Oncology: Soft Tissue Sarcoma	High risk; Int-2 risk; Maintenance/Consolidation; Metastatic; Stage III; Stage IV; Unresectable	Acute Myelocytic Leukemia; Carcinoma, Non-Small-Cell Lung; Carcinoma, Renal Cell; Fibrosarcoma; Glioblastoma; Kidney Neoplasms; Leiomyosarcoma; Leukemia, Myeloid, Acute; Liposarcoma; Melanoma; Myelodysplastic Syndromes; Ovarian Cancer; Ovarian Neoplasms; Pancreatic Cancer; Pancreatic Neoplasms; Renal Cancer; Rhabdomyosarcoma; Sarcoma; Soft Tissue Neoplasms; Soft Tissue Sarcoma; Synovial Sarcoma; …	Trialtrove	Sumitomo Dainippon Pharma {Dainippon Sumitomo}/Sumitomo Dainippon Pharma Oncology {Boston Biomedical}	Sponsor	Industry, all other pharma	Japan		Chuo-ku	541-0045	adegramotide/nelatimotide	Immunostimulant; Immuno-oncology therapy	WT1 transcription factor	Anticancer, immunological; Anticancer, vaccine	Biological > Peptide; Biological > Vaccine > Anticancer, vaccine								To evaluate DSP-7888 Dosing Emulsion administered to adult patients with advanced malignancies	Dose-limiting toxicities Safety and Tolerability	Safety/Toxicity > Safety/Tolerability Safety/Toxicity > Safety/Tolerability	Primary Outcome Measures: Determination of the safety and tolerability of DSP-7888 Dosing Emulsion by assessing dose-limiting toxicities (DLTs) [ Time Frame: 4 weeks ] Determination of the safety and tolerability of DSP-7888 Dosing Emulsion by assessing duration of study treatment [ Time Frame: 12 months ] Determination of the Recommended Phase 2 Dose (RP2D) by assessing dose-limiting toxicities …	Cancer Antigen 125 Overall survival Progression-free survival	Efficacy > CA-125 Response Efficacy > Survival Efficacy > Survival	Secondary Outcome Measures: Assessment of the preliminary anti-tumor activity by assessing Progression-Free Survival (solid tumors and acute myeloid leukemia (AML)) [ Time Frame: 12 months ] Evaluation of anti-tumor activity will be performed according to Immune Related Response Criteria (irRC) for solid tumors. For patients with ovarian cancer who have disease at baseline that is evaluable by CA…	2015-11-01	Actual							2018-08-01	Actual	2018-09-30	Actual	2019-11-08	Actual
257996	C-100-41 HSC-MS-14-0070 NCT02452281 TrialTroveID-257996	Phase I-II Pilot Study to Evaluate the Immune-mediated Effects of an Autologous Tumor-derived Heat Shock Protein-peptide Complex 96 (HSPPC-96) Combined With Ipilimumab in Patients With Therapeutically Unresectable Stage III or Stage IV Malignant Melanoma	I/II	Terminated	Oncology	Oncology: Melanoma	Line of therapy N/A; Stage III; Stage IV	Melanoma	Trialtrove	(Other Hospital/Academic/Medical Center) Agenus {Antigenics} University of Texas- Houston Medical School	Sponsor Collaborator Collaborator	Academic Industry, all other pharma Academic	United States		Lexington	02421	vitespen ipilimumab (iv)	Immunostimulant; Immuno-oncology therapy CTLA4 antagonist; Immuno-oncology therapy; Immune checkpoint inhibitor	Unspecified cytotoxic T-lymphocyte associated protein 4	Anticancer, immunological; Anticancer, vaccine Antiviral, anti-HIV; Anticancer, immunological	Biological > Peptide; Biological > Vaccine > Anticancer, vaccine Biological > Protein > Antibody > Human monoclonal antibody; Biological > Protein > Antibody > Monoclonal antibody, other	cyclophosphamide	Immunosuppressant; DNA inhibitor		Anticancer, alkylating; Immunosuppressant	Small molecule > Synthetic small molecule	GPT	Predisposing; Prognostic	To evaluate if the combination of HSPPC-96 and ipilimumab is safe and effective in the treatment of advanced melanoma. HSPPC-96 is an investigational vaccine created from tissue from the patient's tumor. To Evaluate the Immune-mediated Effects of an Autologous Tumor-derived Heat Shock Protein-peptide Complex 96 (HSPPC-96) Combined With Ipilimumab in Patients With Therapeutically Unresectable Stag…	Adverse Events Immune Response Immunogenicity (other timeframe) Safety and Tolerability	Safety/Toxicity > Adverse Drug Reactions Efficacy > Clinical Response/Remission Efficacy > Immunological Response Safety/Toxicity > Safety/Tolerability	Primary Outcome Measures: All enrolled patients who receive at least one dose of study drug (HSPPC-96) will be evaluated for safety. (adverse events) [ Time Frame: 2 years ] AEs will be coded by system organ class and preferred term using MedDRA. AEs will be summarized using descriptive statistics. Descriptive statistics will contain the number and percentage of patients who experience at least 1…	Overall response rate Partial response Progression-free survival Recurrence	Efficacy > Clinical Response/Remission Efficacy > Clinical Response/Remission Efficacy > Survival Efficacy > Clinical Response/Remission	Secondary Outcome Measures: Objective Response Rate (ORR) [ Time Frame: tumor evaluations every 12 weeks or until the date of first documented progression or death, whichever came first, assessed up to 24 months ] ORR defined by complete and partial responses. Progression Free Survival (PFS) [ Time Frame: tumor evaluations every 12 weeks or until the date of first documented progression or death,…	2015-12-01	Anticipated							2018-12-31	Anticipated	2018-12-31	Anticipated
256830	116634 122284 122771 124524 15002 17012 NCI-2015-00653 NCT02432963 TrialTroveID-256830	A Phase I Study of a p53MVA Vaccine in Combination With Pembrolizumab	I	Completed	Oncology	Oncology: Bladder; Oncology: Breast; Oncology: Colorectal; Oncology: Head/Neck; Oncology: Liver; Oncology: Lung, Non-Small Cell; Oncology: Melanoma; Oncology: Pancreas; Oncology: Renal; Oncology: Soft Tissue Sarcoma	HER2 negative; Second line; Squamous Cell; Stage III; Stage IV; Triple receptor negative; Unresectable	Breast Neoplasms; Carcinoma; Carcinoma, Hepatocellular; Carcinoma, Non-Small-Cell Lung; Carcinoma, Renal Cell; Colorectal Neoplasms; Fibrosarcoma; Head and Neck Neoplasms; Kidney Neoplasms; Leiomyosarcoma; Liposarcoma; Liver Cancer; Liver Neoplasms; Melanoma; Neoplasms; Pancreatic Cancer; Pancreatic Neoplasms; Renal Cancer; Rhabdomyosarcoma; Sarcoma; Soft Tissue Neoplasms; Soft Tissue Sarcoma; Sq…	Trialtrove	City of Hope Comprehensive Cancer Center National Institutes of Health/National Cancer Institute	Sponsor Collaborator	Academic Government					MVAp53 vaccine, Tara Immuno-Oncology	Immunostimulant; p53 stimulant; Immuno-oncology therapy	tumor protein p53	Anticancer, immunological; Anticancer, vaccine	Biological > Gene therapy; Biological > Nucleic acid > Nucleic acid, vector type > Viral vector > Poxvirus; Biological > Vaccine > Anticancer, vaccine; Biological > Vaccine > Recombinant vaccine; Biological > Virus particles	pembrolizumab	PD-1 antagonist; Immuno-oncology therapy; Immune checkpoint inhibitor	programmed cell death 1	Anticancer, immunological	Biological > Protein > Antibody > Humanized monoclonal antibody	CD8A; ERBB2; GPT; TP53	Diagnostic; Predictive; Predisposing; Prognostic	To study the side effects of vaccine therapy and pembrolizumab in treating patients with solid tumors that have spread to other places in the body and usually cannot be cured or controlled with treatment and that have failed prior therapy, and that cannot be removed by surgery. To determine if p53MVA can be given at the same time as an antibody therapy, called pembrolizumab, without causing unacc…	Common Terminology Criteria for Adverse Events Safety and Tolerability	Safety/Toxicity > Adverse Drug Reactions Safety/Toxicity > Safety/Tolerability	Primary Outcome Measures: Tolerability of combined modified vaccinia virus Ankara vaccine expressing p53 and pembrolizumab, using the National Cancer Institute Common Terminology Criteria for Adverse Events version 4.3 [ Time Frame: Up to week 20 ] Primary Objectives: To determine the safety and tolerability of combined p53MVA vaccine (modified vaccinia virus Ankara vaccine expressing p53) and pe…	Area under the curve score Immune Response Immune-related response evaluation criteria in solid tumors Immunogenicity (other timeframe) Response evaluation criteria in solid tumors	Pharmacokinetics/Pharmacodynamics > PK/PD Efficacy > Clinical Response/Remission Efficacy > Clinical Response/Remission Efficacy > Immunological Response Efficacy > Clinical Response/Remission	Secondary Outcome Measures: Clinical responses, assessed by the modified Response Evaluation Criteria in Solid Tumors (RECIST) [ Time Frame: Up to week 19 ] Evaluated using immune-related response criteria (irRECIST, irRC). T cell reactivity to p53, assessed by flow cytometry [ Time Frame: Up to week 19 ] Immunosuppressive cell types (MDSC, Tregs) and other selected lymphocyte subsets and markers…	2016-06-14	Actual							2017-12-04	Actual	2025-10-31	Anticipated	2018-08-09	Actual
256206	15-17860 17860 CHAMP MEL-63 Mel63 MEL63 NCT02425306 TrialTroveID-256206	A Trial to Evaluate the Immunogenicity and Safety of a Melanoma Helper Peptide Vaccine Plus Novel Adjuvant Combinations (MEL63)	I/II	Terminated	Oncology	Oncology: Melanoma	First line; Second line; Stage II; Stage III; Stage IV	Melanoma	Trialtrove	University of Virginia (Other Hospital/Academic/Medical Center) Ludwig Institute for Cancer Research	Sponsor Collaborator Collaborator	Academic Academic Not for Profit Funding Entity					cyclophosphamide Montanide ISA-51 poly-ICLC 6 melanoma helper peptide vaccine	Immunosuppressant; DNA inhibitor Immunostimulant Immunostimulant		Anticancer, alkylating; Immunosuppressant Immunostimulant, other Anticancer, immunological; Immunostimulant, anti-AIDS; Immunostimulant, other; Multiple sclerosis treatment Anticancer, immunological; Anticancer, vaccine; Immunosuppressant	Small molecule > Synthetic small molecule Small molecule > Synthetic small molecule Biological > Vaccine > Anticancer, vaccine; Small molecule > Synthetic small molecule						BRAF; CACNA1A; CD4; CD8A	Diagnostic; Predictive; Predisposing; Prognostic	To evaluate whether it is safe to administer a peptide vaccine in combination with different adjuvants. To evaluate the effects of the combination of the peptide vaccine and the adjuvants on the immune system	Adverse Events Common Terminology Criteria for Adverse Events Dose-limiting toxicities Treatment Emergent Adverse Events	Safety/Toxicity > Adverse Drug Reactions Safety/Toxicity > Adverse Drug Reactions Safety/Toxicity > Safety/Tolerability Safety/Toxicity > Adverse Drug Reactions	Primary objective To estimate the range of optimal treatment combinations and to expand accrual within the acceptable range to determine the best overall treatment strategy, thus treating as many participants as possible on the best treatment. Primary Outcome Measures : Number of Participants With Adverse Events [ Time Frame: 30 days after administration of the last dose of 6MHP or cyclophosphami…			Secondary Outcome Measures : Immunogenicity-CD8+ T Cell Responses [ Time Frame: through day 85 ] CD8+ T cell responses to defined melanoma antigens	2015-05-12	Actual	27.24	Actual	2017-08-18	Actual	0	Actual	2017-08-18	Actual	2018-01-08	Actual	2019-11-06	Actual
253517	15-17780 17780 6PAC Mel 62 MEL-62 Mel62 NCI-2018-01626 NCT02385669 TrialTroveID-253517	A Phase I/II Trial to Evaluate the Safety and Immunogenicity of a Helper Peptide Vaccine Plus CTLA-4 Blockade in Melanoma Patients (Mel62; 6PAC)	I/II	Terminated	Oncology	Oncology: Melanoma	Adjuvant; Neoadjuvant; Ocular; PD-1 Naive; Stage II; Stage III; Stage IV	Melanoma	Trialtrove	University of Virginia	Sponsor	Academic					Montanide ISA-51 6 melanoma helper peptide vaccine ipilimumab (iv)	Immunostimulant Immunostimulant CTLA4 antagonist; Immuno-oncology therapy; Immune checkpoint inhibitor	cytotoxic T-lymphocyte associated protein 4	Immunostimulant, other Anticancer, immunological; Anticancer, vaccine; Immunosuppressant Antiviral, anti-HIV; Anticancer, immunological	Small molecule > Synthetic small molecule Biological > Vaccine > Anticancer, vaccine; Small molecule > Synthetic small molecule Biological > Protein > Antibody > Human monoclonal antibody; Biological > Protein > Antibody > Monoclonal antibody, other						BRAF; CD4; CD8A; insulin A1C	Diagnostic; Predictive; Predisposing; Prognostic	To evaluate whether it is safe to administer a peptide vaccine with ipilimumab. To evaluate the effects of the combination of the peptide vaccine and ipilimumab on the immune system.	Adverse Events Common Terminology Criteria for Adverse Events Overall response rate Response rate Safety and Tolerability	Safety/Toxicity > Adverse Drug Reactions Safety/Toxicity > Adverse Drug Reactions Efficacy > Clinical Response/Remission Efficacy > Clinical Response/Remission Safety/Toxicity > Safety/Tolerability	Primary Outcome Measures: Safety (Adverse Event Profile) [ Time Frame: 30 days after the last vaccination ] Adverse event profile for the combination of ipilimumab and 6MHP CD4+ T Cell Responses in the Blood and in the Sentinel Immunized Node [ Time Frame: through day 92 ] CD4+ T cell responses to the peptide vaccine, defined as a high response with at least 2 consecutive time points having PBMC …	Complete response Immunogenicity Overall survival Progression-free survival Recurrence	Efficacy > Clinical Response/Remission Safety/Toxicity > Adverse Drug Reactions Efficacy > Survival Efficacy > Survival Efficacy > Clinical Response/Remission	Secondary Outcome Measures: Epitope Spreading (Epitope-spreading for CD8+ T Cells in the Blood and the Sentinel Immunized Node) [ Time Frame: through day 92 ] An evaluation of epitope-spreading for CD8+ T cells in the blood and the sentinel immunized node that are reactive to a panel of defined melanoma antigens. SECONDARY OBJECTIVES: I. To estimate the proportion of patients in whom the combinat…	2015-04-29	Actual	43.11	Actual	2018-12-01	Actual	0	Actual	2018-12-01	Actual	2019-09-18	Actual	2019-06-26	Actual
253334	16-17700 Mel61 NCI-2017-02214 NCT02382549 TrialTroveID-253334	A Trial to Evaluate the Safety, Immunogenicity of a Helper Peptide Vaccine Plus Combination of BRAF Inhibition and MEK Inhibition (Mel61)	I	Terminated	Oncology	Oncology: Melanoma	BRAF; First line; Ocular; Stage III; Stage IV	Melanoma	Trialtrove	University of Virginia National Institutes of Health/National Cancer Institute	Sponsor Collaborator	Academic Government					Montanide ISA-51 trametinib dimethyl sulfoxide dabrafenib 6 melanoma helper peptide vaccine	Immunostimulant Mitogen-activated protein kinase 1 inhibitor; Mitogen-activated protein kinase inhibitor; Mitogen-activated protein kinase kinase 1 inhibitor; Mitogen-activated protein kinase kinase 2 inhibitor B-raf kinase inhibitor Immunostimulant	mitogen-activated protein kinase kinase 1; mitogen-activated protein kinase kinase 2 B-Raf proto-oncogene, serine/threonine kinase; Raf-1 proto-oncogene, serine/threonine kinase	Immunostimulant, other Anticancer, other Anticancer, other; Musculoskeletal; Neurological Anticancer, immunological; Anticancer, vaccine; Immunosuppressant	Small molecule > Synthetic small molecule Small molecule; Small molecule > Synthetic small molecule Small molecule; Small molecule > Synthetic small molecule Biological > Vaccine > Anticancer, vaccine; Small molecule > Synthetic small molecule						BRAF; CD4; insulin A1C	Diagnostic; Predictive; Predisposing; Prognostic	To evaluate whether it is safe to administer helper peptide vaccine with dabrafenib and trametinib. To evaluate the effects of the combination of the peptide vaccine and BRAF inhibitors/MEK inhibitors on the immune system.	Adverse Events	Safety/Toxicity > Adverse Drug Reactions	Primary Outcome Measures : Adverse event profile for the combination of BRAFi, MEKi, and 6MHP [ Time Frame: 30 days after the last vaccination with 6MHP ] CD4+ T cell responses in the blood [ Time Frame: through day 85 ] CD4+ T cell responses to the peptide vaccine	Immunogenicity	Safety/Toxicity > Adverse Drug Reactions	Secondary Outcome Measures : An evaluation of the infiltration of T cells into melanoma metastases pre and post-vaccination. [ Time Frame: pre-vaccine and day 22 ] Antibody responses against 6MHP [ Time Frame: through day 85 ] An evaluation of the development of antibdoy responses following vaccination	2016-04-01	Actual	70.97	Actual	2022-02-28	Actual	0	Actual	2022-02-28	Actual	2022-02-28	Actual
253286	IMP321-P012 NCT02676869 TACTI mel TACTI-mel TrialTroveID-253286	A Multicentre, Open Label, Dose Escalation, Phase I Study in Patients With Unresectable or Metastatic Melanoma Receiving IMP321 (LAG-3Ig Fusion Protein-eftilagimod Alpha) as an Adjunctive Therapy to Anti-PD-1 Therapy With Pembrolizumab Two ACTive Immunotherapeutics in melanoma (TACTI-mel)	I	Completed	Oncology	Oncology: Melanoma	PD-1 Naive; PD-1 Refractory; PD-L1 Naive; Second line; Stage III; Stage IV	Melanoma	Trialtrove	Immutep {Prima Biomed/Immutep}	Sponsor	Industry, all other pharma	Australia		Sydney	2000	eftilagimod alpha	Immunostimulant; Lymphocyte-activation gene 3 agonist; Immuno-oncology therapy; Immune checkpoint stimulant	lymphocyte activating 3	Antiviral, other; Immunomodulator, anti-infective; Anticancer, immunological; Anticancer, vaccine; Immunostimulant, other; Vaccine adjuvant	Biological > Protein; Biological > Protein > Recombinant protein > Fusion protein; Biological > Vaccine > Anticancer, vaccine	pembrolizumab	PD-1 antagonist; Immuno-oncology therapy; Immune checkpoint inhibitor	programmed cell death 1	Anticancer, immunological	Biological > Protein > Antibody > Humanized monoclonal antibody	PDCD1	Diagnostic; Predictive; Predisposing; Prognostic	To determine the safety, tolerability and recommended phase 2 dose of IMP321, in combination with pembrolizumab when given to patients with unresectable or metastatic melanoma. Patients will be evaluated for dose limiting toxicities (DLTs) according to the current National Cancer Institute (NCI) common terminology criteria for adverse events (CTCAE v4.03). Tumour response will be radiologically a…	Adverse Events Safety and Tolerability	Safety/Toxicity > Adverse Drug Reactions Safety/Toxicity > Safety/Tolerability	Primary Outcome Measures : To assess the recommended phase 2 dose [ Time Frame: From the time of inform consent form signature until 30 days after end of treatment ] To asses frequency of adverse events [ Time Frame: From the time of inform consent form signature until 30 days after end of treatment ] To asses severity of adverse events [ Time Frame: From the time of inform consent form signature…	Immune Response Immunogenicity (other timeframe) Overall response rate Overall survival Progression-free survival Response evaluation criteria in solid tumors Time to next treatment	Efficacy > Clinical Response/Remission Efficacy > Immunological Response Efficacy > Clinical Response/Remission Efficacy > Survival Efficacy > Survival Efficacy > Clinical Response/Remission Efficacy > Disease Progression	Secondary Outcome Measures: Best overall response rate (ORR) to irRC and RECIST 1.1 [ Time Frame: From the time of inform consent form signature until 30 days after end of treatment. ] Time to next treatment (TTNT) [ Time Frame: Up to 12 months ] Progression-free survival [ Time Frame: Up to 12 months ] Overall survival (part B only) [ Time Frame: Up to 12 months ] Other Objectives: Pharmakokinet…	2016-04-01	Actual	28.65	Actual	2018-08-07	Actual	11.79	Actual	2019-08-01	Actual	2019-12-31	Actual	2019-10-15	Actual
252055	LUD 96-010 TrialTroveID-252055	A Phase I/II Prospective Study Evaluating Melanoma Vaccines for Optimal Immunogenicity, and Laboratory Immune Monitoring for in vivo Relevance, in Melanoma Patients	I/II	Completed	Oncology	Oncology: Melanoma	Second line; Stage III; Stage IV	Melanoma	Trialtrove	(Other Hospital/Academic/Medical Center)	Sponsor	Academic					Montanide ISA-51 Melan-A/MART-1 peptide QS21/MPL recombinant human interleukin-2	Immunostimulant Immunostimulant Immunostimulant Unidentified pharmacological activity		Immunostimulant, other Anticancer, immunological; Anticancer, vaccine; Immunostimulant, other Immunostimulant, other Immunosuppressant	Small molecule > Synthetic small molecule Biological > Vaccine > Anticancer, vaccine; Small molecule > Synthetic small molecule Small molecule > Synthetic small molecule Small molecule > Synthetic small molecule						CD28; CD8A	Diagnostic; Predictive; Predisposing; Prognostic	To test stepwise-modified vaccine formulations in order to identify the most immunogenic one(s). To test melanoma vaccines consisting of peptides and immunological adjuvants for optimal immunogenicity and to evaluate laboratory immune monitoring for in vivo relevance.	Immune Response Immunogenicity (other timeframe)	Efficacy > Clinical Response/Remission Efficacy > Immunological Response	Primary endpoints were toxicity and immune response.			Secondary endpoint was tumor response.	1998-09-01	Actual	48.99	Actual	2002-10-01	Actual							2004-03-01	Actual
250036	10-01711 14-0780 GCO 14-0780 NCI-2018-01390 NCT02334735 TrialTroveID-250036	Poly-ICLC Matured DC as an Adjuvant for NY-ESO-1 and Melan-A/MART-1 Peptide Vaccination Compared to Montanide ISA-51 VG, in Study Subjects With Melanoma in Complete Clinical Remission But at High Risk of Disease Recurrence	II	Completed	Oncology	Oncology: Melanoma	Adjuvant; Stage II; Stage III; Stage IV	Melanoma; Recurrence	Trialtrove	Ludwig Institute for Cancer Research (Other Cooperative Group) Memorial Sloan-Kettering Cancer Center New York University Oncovir	Sponsor Collaborator Collaborator Collaborator Collaborator	Not for Profit Funding Entity Cooperative Group Academic Academic Industry, all other pharma	United States		Washington	20008	Melan-A/MART-1 peptide NY-ESO-1 peptide(s) poly-ICLC, Oncovir (SC) KLH (intradermal)	Immunostimulant Immunostimulant Toll-like receptor 3 agonist Immunostimulant	toll like receptor 3	Anticancer, immunological; Anticancer, vaccine; Immunostimulant, other Anticancer, immunological; Anticancer, vaccine Antiviral, other; Anticancer, immunological; Immunostimulant, other; Vaccine adjuvant Anticancer, immunological; Anticancer, vaccine	Biological > Vaccine > Anticancer, vaccine; Small molecule > Synthetic small molecule Biological > Vaccine > Anticancer, vaccine; Small molecule > Synthetic small molecule Biological > Nucleic acid > Nucleic acid, vector type; Small molecule > Synthetic small molecule > Synthetic nucleic acid > Oligonucleotide, non-antisense, non-RNAi Biological > Vaccine > Anticancer, vaccine; Reformulation > Ot…	Montanide ISA-51 VG	Immunostimulant		Immunostimulant, other	Small molecule > Synthetic small molecule	ANPEP; CD4; CD8A; CHAF1A; MLANA; RTL1	Diagnostic; Predictive; Predisposing; Prognostic	To investigate the use of dendritic cells as an adjuvant for NY-ESO-1 and Melan-A/MART-1 peptides compared to Montanide in study subjects with melanoma in complete clinical remission. To evaluate the safety, tolerability, and immunogenicity of Poly-ICLC matured DCs as an adjuvant for NY-ESO-1 and Melan-A/MART-1 peptides (ARM A; DC Vaccine) compared to Montanide ISA-51 VG (ARM B; Montanide Vaccine…	Immune Response Immunogenicity (other timeframe) Immunogenicity Recurrence Safety and Tolerability	Efficacy > Clinical Response/Remission Efficacy > Immunological Response Safety/Toxicity > Adverse Drug Reactions Efficacy > Clinical Response/Remission Safety/Toxicity > Safety/Tolerability	Primary Outcome Measures: Humoral immune response [ Time Frame: up to 3 years ] Humoral immune responses will be determined by the presence of NY-ESO-1 and Melan-A/MART-1 specific antibodies by ELISA Cytokine secretion [ Time Frame: up to 3 years ] Cytokine secretion by NY-ESO-1 and Melan-A/MART-1 specific CD4+ and CD8+ T cells, as a measure of T cell activation, will be determined by flow cytome…			SECONDARY OBJECTIVES: Overall immunologic response is defined as the best humoral or cellular response over time.	2015-07-01	Actual							2021-10-31	Anticipated	2020-07-15	Actual	2018-11-06	Actual
248894	MC1177 NCI-2014-02479 NCT02320305 TrialTroveID-248894	Peptide Vaccine With Glucopyranosyl Lipid A - Stable Oil-in-Water Emulsion (GLA-SE) for Patients With Resected Melanoma: A Pilot Study	I	Completed	Oncology	Oncology: Melanoma	First line; Stage II; Stage III; Stage IV	Melanoma; Skin Neoplasms	Trialtrove	Mayo Clinic National Institutes of Health/National Cancer Institute	Sponsor Collaborator	Academic Government					Melan-A/MART-1 peptide GLAAS, Immune Design	Immunostimulant Toll-like receptor 4 agonist	toll like receptor 4	Anticancer, immunological; Anticancer, vaccine; Immunostimulant, other Vaccine adjuvant	Biological > Vaccine > Anticancer, vaccine; Small molecule > Synthetic small molecule Small molecule > Synthetic small molecule						CD8A	Diagnostic; Predictive; Predisposing; Prognostic	To study melanoma antigen recognized by T-cells 1 (MART-1) antigen with or without toll-like receptor 4 (TLR4) agonist glucopyranosyl lipid A-stable oil-in-water emulsion (GLA-SE) in treating patients with stage II-IV melanoma that has been removed by surgery.	Immune Response Immunogenicity (other timeframe) Overall response rate Response rate	Efficacy > Clinical Response/Remission Efficacy > Immunological Response Efficacy > Clinical Response/Remission Efficacy > Clinical Response/Remission	Primary objectives: Evaluate the immune response of each immunization regimen to determine an optimal regimen in terms of immune response to recommend for phase II testing. Primary Outcome Measures: Immune response [ Time Frame: Up to 24 months ] A patient is considered to have achieved an immune response if there is a 2-fold or more increase from pre-treatment levels in the absolute number of va…	Adverse Events Common Terminology Criteria for Adverse Events Immune Response Immunogenicity (other timeframe) Safety and Tolerability	Safety/Toxicity > Adverse Drug Reactions Safety/Toxicity > Adverse Drug Reactions Efficacy > Clinical Response/Remission Efficacy > Immunological Response Safety/Toxicity > Safety/Tolerability	Secondary objectives : Evaluate the adverse events profile of each immunization regimen. Secondary Outcome Measures: Adverse event rate, graded according to the National Cancer Institute Common Terminology Criteria for Adverse Events version 4.0 [ Time Frame: Up to 24 months ] The maximum grade for each type of adverse event will be recorded for each patient, and frequency tables will be reviewed…	2015-01-27	Actual	11.14	Actual	2016-01-01	Actual			2020-01-01	Anticipated	2019-04-11	Actual	2020-08-05	Actual
220336	EudraCT Number: 2010-020228-23 NCT02285413 NL32381.000.10 TrialTroveID-220336	Immunochemotherapy: Do Platin-based Chemotherapeutics Enhance Dendritic Cell Vaccine Efficacy in Melanoma Patients.	II	Completed	Oncology	Oncology: Melanoma	Line of therapy N/A; Stage III; Stage IV	Melanoma	Trialtrove	(Other Hospital/Academic/Medical Center)	Sponsor	Academic					cisplatin dendritic cell vaccine	DNA inhibitor; DNA synthesis inhibitor Immunostimulant	Not applicable	Anticancer, alkylating Anticancer, immunological; Anticancer, vaccine	Small molecule > Synthetic small molecule Biological > Vaccine > Anticancer, vaccine						CD8A; PMEL; TYR gene	Diagnostic; Predictive; Predisposing; Prognostic	To determine the immunogenicity and feasibility of combined chemotherapy-DC vaccination. To determine the toxicity and clinical efficacy. To explore whether the combination of autologous DC vaccination and cisplatin in stage III and IV melanoma patients is feasible and safe and whether it leads to better immunological and clinical responses compared to DC monotherapy.	Immune Response Immunogenicity (other timeframe) Immunogenicity	Efficacy > Clinical Response/Remission Efficacy > Immunological Response Safety/Toxicity > Adverse Drug Reactions	Primary Objective: To investigate the Immunogenicity and feasibility of combined chemotherapy-DC vaccination. Primary Outcome Measures: Immunogenicity: number of participants with KLH and/or tumor-specific antigens immune responses. [ Time Frame: 5 years ] Feasibility: % of vaccines meeting the release criteria. [ Time Frame: 5 years ] Primary objectives were to study immunogenicity and feasibili…	Adverse Events Overall response rate Overall survival Progression-free survival	Safety/Toxicity > Adverse Drug Reactions Efficacy > Clinical Response/Remission Efficacy > Survival Efficacy > Survival	Secondary Objectives: To investigate the toxicity and clinical responses (only in stage IV) upon DC immunochemotherapy. Secondary Outcome Measures: Toxicity: number of Participants with Adverse Events. [ Time Frame: 5 years ] Progression-free survival [ Time Frame: 5 years ] Overall survival [ Time Frame: 5 years ] Best objective response (only in stage IV) [ Time Frame: 5 years ] Secondary objec…	2011-02-01	Actual							2015-10-01	Actual	2016-04-30	Actual	2020-01-24	Actual
217518	EudraCT Number: 2013-005582-39 NCT02275416 TrialTroveID-217518 UV1 / hTERT-MM UV1/hTERT-MM	Safety of UV1 Vaccination in Combination with Ipilimumab in Patients with Unresectable or Metastatic Malignant Melanoma.	I/II	Completed	Oncology	Oncology: Melanoma	First line; Ocular; Second line; Stage III; Stage IV	Melanoma	Trialtrove	Ultimovacs (Other Hospital/Academic/Medical Center)	Sponsor Collaborator	Industry, all other pharma Academic	Norway		Oslo	0349	UV-1	Telomerase inhibitor; Immunostimulant; T cell stimulant; Immuno-oncology therapy	CD4 molecule; telomerase reverse transcriptase	Anticancer, immunological; Anticancer, vaccine	Biological > Vaccine; Biological > Vaccine > Anticancer, vaccine; Small molecule > Synthetic small molecule > Synthetic peptide	ipilimumab GM-CSF (ID), unspecified	CTLA4 antagonist; Immuno-oncology therapy; Immune checkpoint inhibitor Granulocyte macrophage colony stimulating factor agonist	cytotoxic T-lymphocyte associated protein 4	Antiviral, anti-HIV; Anticancer, immunological Radio/chemoprotective; Cytokine	Biological > Protein > Antibody > Human monoclonal antibody; Biological > Protein > Antibody > Monoclonal antibody, other Biological > Protein > Recombinant protein > Recombinant growth factor	TNF	Diagnostic; Predictive; Predisposing; Prognostic	To evaluate the safety of UV1 vaccination in combination with ipilimumab in patients with unresectable or metastatic malignant melanoma in phase II study. To investigate the safety of UV1 vaccination in combination with ipilimumab and the impact on immune responses and clinical responses. To examine the safety and tolerability for the ipilimumab/UV1 combination in patients with unresectable or me…	Adverse Events Safety and Tolerability Serious Adverse Event Vital signs	Safety/Toxicity > Adverse Drug Reactions Safety/Toxicity > Safety/Tolerability Safety/Toxicity > Serious Adverse Events Safety/Toxicity > Serious Adverse Events	Primary objectives Document the safety and tolerability profile for the ipilimumab/UV1 combination in patients with unresectable or metastatic malignant melanoma. Primary Outcome Measures: Safety and tolerability profile. Frequency/ severity of adverse and serious adverse events. Biochemistry and hematology results, vital signs and ECOG [ Time Frame: Up to 53 weeks ] Frequency and severity of adv…	Duration of overall response EORTC Quality of Life Questionnaire Immune Response Overall response rate Overall survival Progression-free survival Quality of Life Safety and Tolerability	Efficacy > Clinical Response/Duration Efficacy > Health-Related Quality Of Life (Patient Reported Outcomes) (Efficacy) Efficacy > Clinical Response/Remission Efficacy > Clinical Response/Remission Efficacy > Survival Efficacy > Survival HEOR > Health-Related Quality Of Life Safety/Toxicity > Safety/Tolerability	Secondary objectives Assessment of anti-tumor activity. Assessment of biomarkers Document treatment response (objective response rate, progression free survival) for the ipilimumab/UV1 combination Exploratory Endpoints: Explore potential biomarkers for efficacy and safety of the ipilimumab/UV1 combination To examine molecular and genetic biomarkers for side effects and efficacy of treatment. Seco…	2014-11-01	Actual	10.97	Actual	2015-10-01	Actual	1.02	Actual	2015-11-01	Actual	2020-11-03	Actual	2017-09-10	Actual
216541	20141932 NCI-2014-02585 NCT02301611 TrialTroveID-216541	A Prospective, Randomized, Blinded, Placebo-controlled, Phase IIb Trial of an Autologous Tumor Lysate (TL) + Yeast Cell Wall Particles (YCWP) + Dendritic Cells (DC) Vaccine vs Unloaded YCWP + DC and Embedded Phase I/IIa Trial With Tumor Lysate Particle Only (TLPO) Vaccine in Stage III and Stage IV (Resected) Melanoma to Prevent Recurrence.	II	Completed	Oncology	Oncology: Melanoma	Adjuvant; Stage III; Stage IV	Melanoma	Trialtrove	(Other Industry Sponsor) Elios Therapeutics Orbis Health Solutions	Sponsor Collaborator Collaborator	Industry, all other pharma Industry, all other pharma Industry, all other pharma	United States United States	TX SC	Austin Greenville	29607	tumour lysate particle-loaded dendritic cell vaccine, Perseus	Immunostimulant; Immuno-oncology therapy	Unspecified	Anticancer, immunological; Anticancer, vaccine	Biological > Cellular > Cell origin > Autologous; Biological > Cellular > Cell type > Antigen-presenting cell > Dendritic cell; Biological > Vaccine > Anticancer, vaccine						BRAF; CCR1; CD14; CD27; CD74; CD93; HLA-DQA1; IFI44L; IFIT1; IL10; ITGA4; MX1; NR6A1; SERPINA1; TLR2	Diagnostic; Predictive; Predisposing; Prognostic	To evaluate tumor lysate, particle-loaded dendritic cells (TLPLDC) for advanced melanoma patients in the adjuvant setting, To examin the impact of disease-free interval on response to the vaccination.	Disease-free survival Safety and Tolerability	Efficacy > Survival Safety/Toxicity > Safety/Tolerability	Primary Endpoint: Determination of 24 mo disease-free survival in vaccinated vs control patients. Primary Outcome Measures: Disease Free Survival Assessment [ Time Frame: 24 months ] The primary outcome measure of the trial is assessing disease free survival (DFS) at 24 months compared between the vaccinated and control groups after the final enrolled patient completes two years of follow-up. An …	Disease-free survival Overall survival	Efficacy > Survival Efficacy > Survival	Secondary endpoints include 36-month DFS and overall survival (OS) which will be compared between the vaccinated and control groups	2015-01-01	Actual					24	Actual			2022-05-11	Actual	2019-07-17	Actual
215065	EudraCT Number: 2013-001646-33 Lipo-MERIT NCT02410733 RB_0003 Lipo-MERIT RB_0003-01 TrialTroveID-215065	Clinical First-in-human Dose Escalation Study Evaluating the Safety and Tolerability of Intravenous Administration of a Tetravalent RNA-lipoplex Cancer Vaccine Targeting the Tumor-associated Antigens NY-ESO-1, Tyrosinase, MAGE-A3, and TPTE in Patients With Advanced Melanoma.	I/II	Completed	Oncology	Oncology: Melanoma	Adjuvant; PD-1 Refractory; PD-L1 Refractory; Second line; Stage III; Stage IV	Melanoma	Trialtrove	BioNTech	Sponsor	Industry, all other pharma	Germany		Mainz	D-55131	BNT-111	Immunostimulant; Immuno-oncology therapy	cancer/testis antigen 1B; MAGE family member A3; transmembrane phosphatase with tensin homology; tyrosinase	Anticancer, immunological; Anticancer, vaccine	Biological > Nucleic acid > Nucleic acid technology type > RNA > Messenger RNA; Biological > Nucleic acid > Nucleic acid, vector type > Non-viral vector > Chemicals/lipids; Biological > Vaccine > Anticancer, vaccine	PD-1 antagonist, undisclosed	PD-1 antagonist; Immuno-oncology therapy; Immune checkpoint inhibitor		Anticancer, immunological	Small molecule > Synthetic small molecule	BATF2; BRAF; CD4; CD8A; CTLA4; DNAJB8; FRZB; GPT; HMGA2; IFNG; PAMR1; PDCD1; TPTE; TYR gene; WDPCP; ZMYM2	Diagnostic; Predictive; Predisposing; Prognostic	To evaluate the safety and tolerability of the intravenous administration of a tetravalent RNA lipoplex Cancer vaccine against four tumor associated antigens (NY-ESO-1, tyrosinase, MAGE -A3, TPTE) in patients with advanced melanoma. To evaluate whether Lipo-MERIT vaccine is expected to transiently activate APCs (change of surface marker expression and cytokine secretion) via signalling of TLRs, s…	Adverse Events Dose-limiting toxicities Safety and Tolerability	Safety/Toxicity > Adverse Drug Reactions Safety/Toxicity > Safety/Tolerability Safety/Toxicity > Safety/Tolerability	Primary Outcome Measures : Number of Adverse Events as a Measure of safety and tolerability [ Time Frame: up to 8 years ] Number of patients with adverse events, total number of adverse events, dose limiting toxicities	Clinical benefit rate Complete response Duration of overall response Immune-related response evaluation criteria in solid tumors Overall response rate Overall survival Partial response Progression-free survival Stable Disease	Efficacy > Clinical Response/Remission Efficacy > Clinical Response/Remission Efficacy > Clinical Response/Duration Efficacy > Clinical Response/Remission Efficacy > Clinical Response/Remission Efficacy > Survival Efficacy > Clinical Response/Remission Efficacy > Survival Efficacy > Clinical Response/Remission	Secondary Outcome Measures : Objective response rate (ORR) [ Time Frame: up to 8 years ] ORR defined as the number of patients with complete responses (CR) or partial responses (PR) as best overall response according to Immune-related Response Evaluation Criteria in Solid Tumors criteria (irRECIST) divided by the number of patients in the efficacy analysis set. Disease control rate (DCR) [ Time F…	2015-03-01	Actual	65.94	Actual	2020-08-28	Actual	33.73	Actual	2023-06-20	Actual	2023-06-20	Actual
213885	1155.2 DE-0026 NCT02203864 TrialTroveID-213885	An Open-label, Multicenter, Controlled, Combined Parallel Group and Dose Escalation (0, 0.12, 1.2, 12.0 µg IL-2/10**8 Cells/24 Hours) Study, to Evaluate the Safety and Tolerability of an Allogeneic Tumor Vaccine BIWB 2 Containing Melanoma Cells Transfected With the Human IL-2 Gene in Patients With Advanced Malignant Melanoma	I	Completed	Oncology	Oncology: Melanoma	Second line; Stage IV	Melanoma	Trialtrove	Boehringer Ingelheim	Sponsor	Industry, Top 20 Pharma	Germany		Ingelheim am Rhein	D-55216	BIWB-2	Interleukin 2 agonist; Immuno-oncology therapy	interleukin 2	Anticancer, immunological; Anticancer, vaccine	Biological > Gene therapy; Biological > Nucleic acid > Nucleic acid, vector type; Biological > Vaccine > Anticancer, vaccine								To evaluate safety and tolerability of four intradermal injections given at two week intervals To evaluate the safety and tolerability of an allogeneic tumor vaccine BIWB 2 containing melanoma cells transfected with the human IL-2 gene in patients with advanced malignant melanoma	Adverse Events Dose-limiting toxicities	Safety/Toxicity > Adverse Drug Reactions Safety/Toxicity > Safety/Tolerability	Primary Outcome Measures: Occurrence of dose limiting toxicity (DLT) [ Time Frame: up to 6 weeks ] Number of patients with adverse events [ Time Frame: up to 28 days after the last vaccination ]	Partial response	Efficacy > Clinical Response/Remission	Secondary Outcome Measures: Grading of local reactions on a 4-point-scale [ Time Frame: up to 28 days after the last vaccination ] Number of patients with IL-2 transcripts in biopsies of injection sites [ Time Frame: 4-6 and 48 hours after first vaccination ] Number of patients with delayed type hypersensitivity skin reaction [ Time Frame: up to 28 days after the last vaccination ] delayed type h…	1998-08-01	Actual							2001-02-01	Actual
210335	1408-1344 15-510 18119 2014-0952 9290 C131 Study IMDZ-C131 NCI-2015-01143 NCT02387125 TrialTroveID-210335 V943A-001 WIRB#20142430	A Phase Ib Study Evaluating the Safety, Tolerability and Immunogenicity of CMB305 (Sequentially Administered LV305 and G305) in Patients With Locally Advanced, Relapsed, or Metastatic Cancer Expressing NY-ESO-1	I	Terminated	Oncology	Oncology: Fallopian Tube; Oncology: Lung, Non-Small Cell; Oncology: Melanoma; Oncology: Ovarian; Oncology: Soft Tissue Sarcoma	Fourth line or greater; Locally advanced; Metastatic; Second line; Stage III; Stage IV; Third line	Carcinoma, Non-Small-Cell Lung; Fallopian Tube Neoplasms; Fibrosarcoma; Leiomyosarcoma; Liposarcoma; Melanoma; Neoplasm Metastasis; Ovarian Cancer; Ovarian Neoplasms; Rhabdomyosarcoma; Sarcoma; Soft Tissue Neoplasms; Soft Tissue Sarcoma; Synovial Sarcoma	Trialtrove	Merck & Co. {Immune Design}	Sponsor	Industry, Top 20 Pharma	United States	NJ	Rahway	07065	ID-CMB305	Immunostimulant; Toll-like receptor 4 agonist; Immuno-oncology therapy	cancer/testis antigen 1B; toll like receptor 4	Anticancer, immunological; Anticancer, vaccine	Biological > Nucleic acid > Nucleic acid, vector type > Viral vector; Biological > Vaccine > Anticancer, vaccine	cyclophosphamide ID-G100	Immunosuppressant; DNA inhibitor Immunostimulant; Toll-like receptor 4 agonist; Immuno-oncology therapy	toll like receptor 4	Anticancer, alkylating; Immunosuppressant Anticancer, immunological; Anticancer, vaccine	Small molecule > Synthetic small molecule Biological	GPT	Predisposing; Prognostic	To study CMB305 (sequentially administered LV305 [a dendritic cell-targeting viral vector expressing the NY-ESO-1 gene] and G305 [NY-ESO-1 recombinant protein plus GLA-SE]) in patients with melanoma, sarcoma, ovarian cancer, or non-small cell lung cancer that express NY-ESO-1. To investigate and examine the safety and immunogenicity of the combinatorial regimen called CMB305, where intradermal LV…	Adverse Events Safety and Tolerability	Safety/Toxicity > Adverse Drug Reactions Safety/Toxicity > Safety/Tolerability	Primary Outcome Measures: The nature, frequency and severity of adverse events (AEs) and laboratory abnormalities in subjects receiving CMB305 alone or in combination with oral metronomic CPA or G100 [ Time Frame: Up to 5 years since first study injection ] To evaluate the safety and tolerability of CMB305 (sequential administered doses of LV305 and G305) alone or in combination with oral metrono…	Immune Response Immunogenicity (other timeframe) Immunogenicity Overall survival Progression-free survival Response evaluation criteria in solid tumors Time to progression	Efficacy > Clinical Response/Remission Efficacy > Immunological Response Safety/Toxicity > Adverse Drug Reactions Efficacy > Survival Efficacy > Survival Efficacy > Clinical Response/Remission Efficacy > Disease Progression	Secondary Outcome Measures: Time to Progression [ Time Frame: Up to 5 years since first study injection ] To evaluate clinical responses (by Immune-related Response Criteria (irRC) modified to use RECIST (v 1.1) measurement criteria), time to progression (TTP) and progression-free survival (PFS) as a preliminary assessment of clinical activity Progression Free Survival [ Time Frame: Up to 5 years…	2015-02-28	Actual	39.92	Actual	2018-06-27	Actual	9.04	Actual	2019-03-29	Actual	2019-03-29	Actual	2020-11-19	Actual
208060	15931 2014-0012 MEL60 NCI-2017-02212 NCT02126579 TrialTroveID-208060	Open Label, Randomized, Phase I/II Study of a Long Peptide Vaccine Plus TLR Agonists for Resected Stage IIb-IV Melanoma. (MEL60)	I/II	Completed	Oncology	Oncology: Melanoma	Line of therapy N/A; PD-1 Naive; PD-L1 Naive; Stage II; Stage III; Stage IV	Melanoma	Trialtrove	University of Virginia (Other Cooperative Group)	Sponsor Collaborator	Academic Cooperative Group					LPV7 + tetanus peptide	Unidentified pharmacological activity		Anticancer, vaccine	Biological > Vaccine > Anticancer, vaccine; Small molecule > Synthetic small molecule	Montanide ISA-51 poly-ICLC incomplete Freund's adjuvant resiquimod	Immunostimulant Immunostimulant Immunostimulant; Toll-like receptor 7 agonist; Toll-like receptor 8 agonist	toll like receptor 7; toll like receptor 8	Immunostimulant, other Anticancer, immunological; Immunostimulant, anti-AIDS; Immunostimulant, other; Multiple sclerosis treatment Immunostimulant, other Antiviral, other; Anticancer, other; Dermatological; Immunostimulant, other; Vaccine adjuvant	Small molecule > Synthetic small molecule Small molecule > Synthetic small molecule Small molecule > Synthetic small molecule	BRAF; CD27; CD4; CD8A; CTLA4; EPO; INSRR; insulin A1C; TNFRSF9	Diagnostic; Predictive; Predisposing; Prognostic	To learn what effects (good and bad) an experimental vaccine (LPV7) plus tetanus peptide and other substances called polyICLC, resiquimod, and Montanide ISA-51 have on patients with melanoma To learn about the safety of giving LPV7, polyICLC, resiquimod, and montanide ISA-51 to patients with melanoma and to learn if the study drugs cause any changes in the immune system. To look at whether the ex…	Immunogenicity (other timeframe) Immunogenicity Safety and Tolerability Treatment Emergent Adverse Events	Efficacy > Immunological Response Safety/Toxicity > Adverse Drug Reactions Safety/Toxicity > Safety/Tolerability Safety/Toxicity > Adverse Drug Reactions	Primary Outcome Measures: Number of Participants With Treatment-related Adverse Events Per Study Arm [ Time Frame: 6 months ] Safety and toxicity following vaccination with 7 long peptides in melanoma patients with and without TLR agonists. Patients are evaluated by safety labs and physical exams to assess for toxicity. T Cell Response in Peripheral Blood Over Duration of Study Participation [ Ti…	Immunogenicity (other timeframe) Immunogenicity Safety and Tolerability	Efficacy > Immunological Response Safety/Toxicity > Adverse Drug Reactions Safety/Toxicity > Safety/Tolerability	Secondary Outcome Measures: T Cell Response and Function in Peripheral Blood [ Time Frame: 6 months ] CD4+ T cell responses to peptides in the vaccine, and their function Exploratory objective: To evaluate the molecular and cellular changes at the vaccine site and systemically SECONDARY OBJECTIVES: I. To evaluate the molecular and cellular changes at the vaccine site and systemically. (Part I, co…	2014-05-01	Actual							2019-11-20	Actual	2021-05-05	Actual	2021-08-19	Actual
207695	1310-1266 14-000601 14-145 2013-0823 9079 ID-LV305-2013-001 NCI-2014-01153 NCT02122861 TrialTroveID-207695 US-1266	A Phase I, Open-Label Clinical Trial Evaluating the Safety, Tolerability and Immunogenicity of Intradermally Administered ID-LV305 in Patients with Locally Advanced, Relapsed, or Metastatic Cancer Expressing NY-ESO-1	I	Completed	Oncology	Oncology: Lung, Non-Small Cell; Oncology: Melanoma; Oncology: Ovarian; Oncology: Soft Tissue Sarcoma	Locally advanced; Metastatic; PD-1 Refractory; PD-L1 Refractory; Second line; Stage III; Stage IV	Carcinoma, Non-Small-Cell Lung; Fibrosarcoma; Leiomyosarcoma; Liposarcoma; Melanoma; Neoplasm Metastasis; Ovarian Cancer; Ovarian Neoplasms; Rhabdomyosarcoma; Sarcoma; Soft Tissue Neoplasms; Soft Tissue Sarcoma; Synovial Sarcoma	Trialtrove	Merck & Co. {Immune Design} Merck & Co.	Sponsor Collaborator	Industry, Top 20 Pharma Industry, Top 20 Pharma	United States United States	NJ NJ	Rahway Rahway	07065 07065	pembrolizumab ID-LV305	PD-1 antagonist; Immuno-oncology therapy; Immune checkpoint inhibitor Immunostimulant; Immuno-oncology therapy	programmed cell death 1 cancer/testis antigen 1B	Anticancer, immunological Anticancer, immunological; Anticancer, vaccine	Biological > Protein > Antibody > Humanized monoclonal antibody Biological > Nucleic acid > Nucleic acid, vector type > Viral vector > Lentivirus; Biological > Vaccine > Anticancer, vaccine						CD4; CD8A; EPO; GPT; insulin; TLR4	Diagnostic; Predictive; Predisposing; Prognostic	To evaluate the clinical safety and immune response of ID-LV305 when injected intradermally in patients with advanced cancer, which can include melanoma, sarcoma, ovarian cancer, or non-small cell lung cancer, whose tumors express NY-ESO-1 Selected sites will be evaluating ID-LV305 with pembrolizumab for patients with melanoma who have inadequately responded to anti-PD-1 therapy. To test the safe…	Safety and Tolerability Treatment Emergent Adverse Events	Safety/Toxicity > Safety/Tolerability Safety/Toxicity > Adverse Drug Reactions	Primary Objectives: To determine what dose of ID-LV305 can be given safely to patients with advanced cancers that express NY-ESO-1 protein To evaluate the safety and tolerability of multiple ascending doses of intradermally (i.d.) administered ID-LV305 in patients with locally advanced, relapsed, or metastatic cancer expressing NY-ESO-1 up through seven days after the second injection of ID-LV305…	Immunogenicity (other timeframe) Immunogenicity Response evaluation criteria in solid tumors Safety and Tolerability Time to progression	Efficacy > Immunological Response Safety/Toxicity > Adverse Drug Reactions Efficacy > Clinical Response/Remission Safety/Toxicity > Safety/Tolerability Efficacy > Disease Progression	Secondary Outcome Measures/Secondary objectives: Immunogenicity [ Time Frame: Approximately 12 weeks ] Measure changes from baseline in anti-NY-ESO-1 serum antibodies and anti-LV antibodies and changes from baseline in peripheral blood of NY-ESO-1 specific CD4+, CD8+, Teff and Treg cells. To evaluate the cellular and humoral immunogenicity of multiple ascending doses of i.d. administered ID-LV305…	2014-05-30	Actual	38.57	Actual	2017-08-16	Actual	14.95	Actual	2018-11-14	Actual	2018-12-15	Actual
206535	0302050201 C03031901 ChiCTR-TRC-09000497 TrialTroveID-206535	Interferon A-2b Improves Antitumor Effect Of Hapten Dnp-Modified Autologous Tumor Vaccine For The Treatment Of Advanced Melanoma	III	Completed	Oncology	Oncology: Melanoma	Line of therapy N/A; Stage III; Stage IV	Melanoma	Trialtrove	(Other Hospital/Academic/Medical Center)	Sponsor	Academic					M-Vax interferon alpha-2b, unspecified	Immuno-oncology therapy Interferon receptor agonist	Not applicable	Anticancer, immunological; Anticancer, vaccine; Immunostimulant, other Antiviral, interferon; Anticancer, interferon; Cytokine	Biological > Cellular > Cell origin > Autologous; Biological > Cellular > Cell type > Tumour cell; Biological > Vaccine > Anticancer, vaccine Small molecule > Synthetic small molecule								To explore that Interferon a-2b improves antitumor effect of hapten DNP-modified autologous tumor vaccine for the treatment of advanced melanoma.	Disease-free survival Overall response rate Overall survival Time to progression	Efficacy > Survival Efficacy > Clinical Response/Remission Efficacy > Survival Efficacy > Disease Progression	Primary Outcomes: Overall survival The objective response rate, overall survival and relapse-free survival Time (TTP) disease progression	Quality of Life	HEOR > Health-Related Quality Of Life	Secondary Outcomes: Quality of life (QOL)	2003-01-01	Actual							2010-01-01	Actual
205040	1312-1280 14-C-0059 140059 NCI-2014-02506 NCT02107963 P131369 TrialTroveID-205040 US-1280	A Phase I Trial of T Cells Expressing an Anti-GD2 Chimeric Antigen Receptor in Children and Young Adults With GD2+ Solid Tumors	I	Completed	Oncology	Oncology: Melanoma; Oncology: Neuroblastoma; Oncology: Osteosarcoma; Oncology: Soft Tissue Sarcoma	Metastatic; Pediatric or Adolescent; Second line; Stage IV; Unresectable	Ewing Sarcoma; Fibrosarcoma; Leiomyosarcoma; Liposarcoma; Melanoma; Neuroblastoma; Osteosarcoma; Rhabdomyosarcoma; Sarcoma; Soft Tissue Neoplasms; Soft Tissue Sarcoma; Synovial Sarcoma	Trialtrove	National Institutes of Health/National Cancer Institute Bellicum Pharmaceuticals	Sponsor Collaborator	Government Industry, all other pharma	United States		Houston	77030	rimiducid rivogenlecleucel	Immunostimulant; Immuno-oncology therapy T cell stimulant; Immuno-oncology therapy	Unspecified Unspecified	Anticancer, immunological; Anticancer, vaccine; Vaccine adjuvant Anticancer, immunological; Immunosuppressant	Biological > Protein; Biological > Vaccine > Anticancer, vaccine Biological > Cellular > Cell origin > Allogeneic; Biological > Cellular > Cell type > Blood cell > Leukocyte > Lymphocyte > T cell; Biological > Gene therapy; Biological > Nucleic acid > Nucleic acid, vector type > Viral vector > Retrovirus	cyclophosphamide	Immunosuppressant; DNA inhibitor		Anticancer, alkylating; Immunosuppressant	Small molecule > Synthetic small molecule	CD19; CD22; CD28; CD8A; CXCR3; TNF; TNFRSF4; XCL1	Diagnostic; Predictive; Predisposing; Prognostic	To evaluate AP1903 in pediatric patients with osteosarcoma and other non-neuroblastoma GD2-expressing solid tumors deemed incurable with standard therapy. To monitor toxicity, antitumor effects and persistence of anti-GD2-CAR T cells. To determine the feasibility of producing and safety of administering escalating doses of GD2-CARTs in children and young adults with GD2+ solid tumors, including n…	Safety and Tolerability	Safety/Toxicity > Safety/Tolerability	Primary Objective: Determine the feasibility of producing anti GD2-CAR cells meeting the established release criteria and to assess the safety of administering escalating doses of anti-GD2-CAR engineered T cells in children and young adults with GD2+ solid tumors, including neuroblastoma, following cyclophosphamide-based lymphodepletion Primary endpoint Patients will be measured for tumor respons…	Cognitive function test Safety and Tolerability	Efficacy > Patient Assessment Instruments (Efficacy) Safety/Toxicity > Safety/Tolerability	Secondary Objective: Determine if administration anti-GD2-CAR engineered T cells mediate antitumor effects in children and young adults with GD2+ solid tumors Measure persistence of adoptively transferred anti-GD2-CAR T cells and correlate this with antitumor effects Extend information regarding the prevalence and intensity of GD2 expression in non-neuroblastoma, non-osteosarcoma solid tumors in …	2014-02-28	Actual							2016-08-15	Actual	2017-01-31	Actual	2023-12-18	Actual
204601	TrialTroveID-204601	A Phase Ib/II Combination Immunotherapy Study of Dorgenmeltucel-L for the Treatment of Advanced Melanoma	I/II	Terminated	Oncology	Oncology: Melanoma	Line of therapy N/A; Stage III; Stage IV	Melanoma	Trialtrove	Lumos Pharma {NewLink Genetics}	Sponsor	Industry, all other pharma	United States	TX	Austin	78701	dorgenmeltucel-L	Immunostimulant; Immuno-oncology therapy	Not applicable	Anticancer, immunological; Anticancer, vaccine	Biological > Cellular > Cell origin > Allogeneic; Biological > Cellular > Cell type; Biological > Gene therapy; Biological > Nucleic acid > Nucleic acid, vector type; Biological > Vaccine > Anticancer, vaccine; Biological > Vaccine > Recombinant vaccine	undisclosed - FDA approved drug	Unidentified pharmacological activity		Miscellaneous	Small molecule > Synthetic small molecule			To evaluate dorgenmeltucel-L in combination with immunotherapy for the treatment of advanced melanoma.							2014-12-01	Anticipated
204458	CDX1127-03 NCI-2015-01413 NCT02413827 TrialTroveID-204458	A Phase I Safety Pilot/Phase II, Open-label Study of Varlilumab (CDX-1127) in Combination With Ipilimumab and CDX-1401 in Patients With Unresectable Stage III or Stage IV Melanoma	I/II	Terminated	Oncology	Oncology: Melanoma	First line; Second line; Stage III; Stage IV	Melanoma	Trialtrove	Celldex Therapeutics {AVANT Immunotherapeutics}	Sponsor	Industry, all other pharma	United States	NJ	Hampton	08827	CDX-1401 varlilumab	Immunostimulant; Immuno-oncology therapy CD27 agonist; Immuno-oncology therapy; Immune checkpoint stimulant	cancer/testis antigen 1B; lymphocyte antigen 75 CD27 molecule	Anticancer, immunological; Anticancer, vaccine Anticancer, immunological	Biological > Protein > Recombinant protein > Fusion protein; Biological > Vaccine > Anticancer, vaccine Biological > Protein > Antibody > Human monoclonal antibody	poly-ICLC ipilimumab	CTLA4 antagonist; Immuno-oncology therapy; Immune checkpoint inhibitor	cytotoxic T-lymphocyte associated protein 4	Anticancer, immunological; Immunostimulant, anti-AIDS; Immunostimulant, other; Multiple sclerosis treatment Antiviral, anti-HIV; Anticancer, immunological	Biological > Protein > Antibody > Human monoclonal antibody; Biological > Protein > Antibody > Monoclonal antibody, other	BRAF	Diagnostic; Predictive; Predisposing; Prognostic	To study Immunological effects, antitumor activity of varlilumab and Yervoy (and potentially other checkpoint inhibitors) plus CDX-1401 in NY-ESO+ patients with advanced and metastatic melanoma. To determine the clinical benefit (how well the drug works), safety and tolerability of combining a) varlilumab and ipilimumab and b) varlilumab, ipilimumab, CDX-1401 and poly-ICLC. Phase II: To assess re…	Adverse Events Complete response Dose-limiting toxicities Overall response rate Safety and Tolerability	Safety/Toxicity > Adverse Drug Reactions Efficacy > Clinical Response/Remission Safety/Toxicity > Safety/Tolerability Efficacy > Clinical Response/Remission Safety/Toxicity > Safety/Tolerability	Primary objective of Phase 2 portion: Objective response rate up to 24 weeks (ORR6) using standard, modified World Health Organization response criteria. Primary Outcome Measures: Phase l: Safety and tolerability of varlilumab in combination with ipilimumab as measured by incidences of drug related adverse events (AEs), serious drug related AEs, dose-limiting toxicities and laboratory test abnorm…	Immunogenicity (other timeframe) Immunogenicity Safety and Tolerability	Efficacy > Immunological Response Safety/Toxicity > Adverse Drug Reactions Safety/Toxicity > Safety/Tolerability	Secondary objectives of Phase 2 portion: Safety and tolerability, immunogenicity, pharmacokinetics and further assessment of anti-tumor activity across a broad range of endpoints.	2015-04-06	Actual					3.01	Anticipated	2016-11-02	Actual	2016-11-09	Actual
204014	MM1304 NCT02077114 TrialTroveID-204014	Peptide Vaccination in Combination With Either Ipilimumab or Vemurafenib for the Treatment of Patients With Unresectable Stage III or IV Malignant Melanoma A Phase I Study (First in Man)	I	Completed	Oncology	Oncology: Melanoma	BRAF; First line; Second line; Stage III; Stage IV	Melanoma	Trialtrove	Herlev and Gentofte Hospital {Herlev Hospital}	Sponsor	Academic					vemurafenib ipilimumab imsapepimut	B-raf kinase inhibitor; Protein kinase inhibitor CTLA4 antagonist; Immuno-oncology therapy; Immune checkpoint inhibitor Immunostimulant; Indoleamine 2,3-dioxygenase inhibitor; Immuno-oncology therapy; Immune checkpoint inhibitor	B-Raf proto-oncogene, serine/threonine kinase; Raf-1 proto-oncogene, serine/threonine kinase cytotoxic T-lymphocyte associated protein 4 indoleamine 2,3-dioxygenase 1	Anticancer, other; Cardiovascular Antiviral, anti-HIV; Anticancer, immunological Anticancer, immunological; Anticancer, vaccine	Small molecule; Small molecule > Synthetic small molecule Biological > Protein > Antibody > Human monoclonal antibody; Biological > Protein > Antibody > Monoclonal antibody, other Biological > Peptide; Biological > Vaccine > Anticancer, vaccine						BRAF; CD8A; IFNG; TNF	Diagnostic; Predictive; Predisposing; Prognostic	To assess if a vaccine containing a small fragment of the protein IDO, which may be present in cancer cells and cells of the immune system, is safe to use in combination with either Ipilimumab or Vemurafenib in the treatment of malignant melanoma that has metastasized.	Adverse Events Common Terminology Criteria for Adverse Events Safety and Tolerability	Safety/Toxicity > Adverse Drug Reactions Safety/Toxicity > Adverse Drug Reactions Safety/Toxicity > Safety/Tolerability	Primary Outcome Measures: Number of Participants with Adverse Events during and after treatment as a Measure of Safety and Tolerability. [ Time Frame: Ipilimumab+vaccine combination: Day 84. Vemurafenib+vaccine combination: Day 56. ] Primary endpoints will be assessed according to CTCAE ver. 4.0	Immune Response Immunogenicity (other timeframe)	Efficacy > Clinical Response/Remission Efficacy > Immunological Response	Secondary Outcome Measures: Vaccine related immune response [ Time Frame: Ipilimumab: Day 1 (before first treatnent), day 21, day 42, day 63 and at day 84. Thereafter every 12 weeks until progression or up to 104 weeks. Vemurafenib: Day 1, day 28, day 56. Thereafter every 28 days until progression or up to week 104 weeks. ] Reactivity towards epitopes nested within the sequence of the peptide use…	2014-02-01	Actual							2014-09-01	Actual			2016-08-01	Actual
203576	13-001624 1311-1278 208.13.0-h CA184-346 NCI-2014-00221 NCT02070406 TrialTroveID-203576	NY-ESO-1 TCR Engineered Adoptive Cell Transfer Therapy With CTLA4 Blockade.	I	Terminated	Oncology	Oncology: Melanoma; Oncology: Soft Tissue Sarcoma; Oncology: Unspecified Solid Tumor	Second line; Stage III; Stage IV	Fibrosarcoma; Leiomyosarcoma; Liposarcoma; Melanoma; Neoplasms, Unknown Primary; Rhabdomyosarcoma; Sarcoma; Soft Tissue Neoplasms; Soft Tissue Sarcoma; Synovial Sarcoma; Unspecified	Trialtrove	Jonsson Comprehensive Cancer Center, UCLA National Institutes of Health/National Cancer Institute	Sponsor Collaborator	Academic Government					NY-ESO-1(157-165V) peptide ipilimumab NY-ESO-1 reactive TCR retroviral vector transduced autologous PBL	Immunostimulant CTLA4 antagonist; Immuno-oncology therapy; Immune checkpoint inhibitor Immunostimulant; Immuno-oncology therapy	cytotoxic T-lymphocyte associated protein 4	Anticancer, immunological; Anticancer, vaccine; Immunostimulant, other Antiviral, anti-HIV; Anticancer, immunological Anticancer, immunological; Immunostimulant, other	Biological > Vaccine > Anticancer, vaccine; Small molecule > Synthetic small molecule Biological > Protein > Antibody > Human monoclonal antibody; Biological > Protein > Antibody > Monoclonal antibody, other Biological > Cellular > Cell origin; Biological > Cellular > Cell technology type > T cell receptor; Biological > Gene therapy; Biological > Nucleic acid > Nucleic acid, vector type; Biologic…	cyclophosphamide fludarabine (IV) aldesleukin 18F-fludeoxyglucose	Immunosuppressant; DNA inhibitor DNA synthesis inhibitor; Adenosine deaminase inhibitor; Ribonucleoside diphosphate reductase inhibitor; DNA repair enzyme inhibitor Interleukin 2 agonist; Immunostimulant; T cell stimulant Unidentified pharmacological activity	ribonucleotide reductase catalytic subunit M1; ribonucleotide reductase regulatory subunit M2 interleukin 2 receptor subunit alpha	Anticancer, alkylating; Immunosuppressant Anticancer, antimetabolite Anticancer, immunological; Cytokine; Immunostimulant, other; Neuroprotective Miscellaneous	Small molecule > Synthetic small molecule Small molecule; Small molecule > Synthetic small molecule Biological > Protein; Biological > Protein > Recombinant protein > Recombinant interleukin Diagnostic > Imaging agent	CD4; CD8A; MIP; TNF	Diagnostic; Predictive; Predisposing; Prognostic	To study the side effects of taking ipilimumab after gene-modified T cells and vaccine therapy when treating patients with advanced cancer that has spread to other areas of the body and has not responded to standard therapies. To determine the best dose of Ipilimumab to use in this combination treatment. To assess the safety and toxicity of a dose escalation of the anti-cytotoxic T lymphocyte-ass…	Absolute Neutrophil Count Adverse Events Common Terminology Criteria for Adverse Events Dose-limiting toxicities Maximum tolerated dose Safety and Tolerability Tumor control rate	Safety/Toxicity > Blood Measures (Safety/Toxicity) Safety/Toxicity > Adverse Drug Reactions Safety/Toxicity > Adverse Drug Reactions Safety/Toxicity > Safety/Tolerability Safety/Toxicity > Safety/Tolerability Safety/Toxicity > Safety/Tolerability Efficacy > Clinical Response/Remission	Primary Objectives: The safety of NY-ESO-1 T-cell receptor (TCR) transgenic adoptive cell transfer (ACT) has been reported. The current protocol includes the addition of the cytotoxic T-lymphocyte-associated protein 4 (CTLA4) blocking monoclonal antibody ipilimumab to NY ESO TCR ACT in a dose escalation scheme in two study cohorts at 1 and 3 mg/kg of ipilimumab intravenous (i.v.) every three week…	Overall response rate Response evaluation criteria in solid tumors Tumor control rate	Efficacy > Clinical Response/Remission Efficacy > Clinical Response/Remission Efficacy > Clinical Response/Remission	Secondaru Objectives: To determine the feasibility of delivering the TCR transgenic cell dose and CTLA blockade to patients. To determine the persistence of NY-ESO-1 TCR-engineered peripheral blood mononuclear cells (PBMC) in serial peripheral blood samples and in biopsies of accessible metastatic lesions. To explore the use of positron emission tomography (PET)-based imaging using the PET tracer…	2014-07-17	Actual							2018-12-18	Actual	2018-12-18	Actual
202758	1312-1281 14-C-0058 140058 NCI-14-C-0058 NCT02062359 TrialTroveID-202758	Phase II Study of CD62L+-Derived T Lymphocytes Transduced with a T Cell Receptor Recognizing the NY-ESO-1 Antigen and Aldesleukin Following Lymphodepletion in Patients with NY-ESO-1 Expressing Melanoma	II	Terminated	Oncology	Oncology: Melanoma	Second line; Stage IV	Melanoma; Neoplasm Metastasis	Trialtrove	National Institutes of Health/National Cancer Institute National Institutes of Health	Sponsor Collaborator	Government Government					aldesleukin Anti-ESO TCR transduced CD62L+ lymphocytes	Interleukin 2 agonist; Immunostimulant; T cell stimulant Immunostimulant; Immuno-oncology therapy	interleukin 2 receptor subunit alpha	Anticancer, immunological; Cytokine; Immunostimulant, other; Neuroprotective Anticancer, immunological; Anticancer, vaccine	Biological > Protein; Biological > Protein > Recombinant protein > Recombinant interleukin Biological > Cellular > Cell origin; Biological > Cellular > Cell technology type > T cell receptor; Biological > Gene therapy; Biological > Nucleic acid > Nucleic acid, vector type; Biological > Vaccine > Anticancer, vaccine	fludarabine (IV) mesna cyclophosphamide, unspecified	DNA synthesis inhibitor; Adenosine deaminase inhibitor; Ribonucleoside diphosphate reductase inhibitor; DNA repair enzyme inhibitor Unidentified pharmacological activity DNA inhibitor	ribonucleotide reductase catalytic subunit M1; ribonucleotide reductase regulatory subunit M2	Anticancer, antimetabolite Radio/chemoprotective Immunosuppressant	Small molecule; Small molecule > Synthetic small molecule Small molecule > Synthetic small molecule Small molecule > Synthetic small molecule	CTLA4; GPT; L selectin	Diagnostic; Predictive; Predisposing; Prognostic	To evaluate the CD62L+-Derived T Lymphocytes transduced with a T Cell Receptor recognizing the NY-ESO-1 Antigen and aldesleukin following lymphodepletion in patients with NY-ESO-1 expressing melanoma. To see if tumor fighting cells (genetically modified cells) that express the receptor for the ESO-1 molecule on their surface can cause melanoma tumors to shrink and to see if this treatment is safe.	Complete response Overall response rate Partial response Progressive disease rate Response evaluation criteria in solid tumors Stable Disease Tumor control rate	Efficacy > Clinical Response/Remission Efficacy > Clinical Response/Remission Efficacy > Clinical Response/Remission Efficacy > Clinical Response/Progression Efficacy > Clinical Response/Remission Efficacy > Clinical Response/Remission Efficacy > Clinical Response/Remission	Primary Outcome Measures: Objective Response (Complete Response (CR) + Partial Response (PR)) of Melanoma Tumors [ Time Frame: 3 months ] Response was determined by the Response Evaluation Criteria in Solid Tumors (RECIST). Complete response (CR) is disappearance of all target lesions. Partial response (PR) is at least a 30% decrease in the sum of the longest diameter (LD) of target lesions takin…	Adverse Events	Safety/Toxicity > Adverse Drug Reactions	Secondary objectives: Determine the persistence of genetically engineered, adoptively transferred CD62L+ derived lymphocytes. Determine the toxicity profile of this treatment regimen. Secondary Outcome Measures: Persistence of Genetically Engineered, Adoptively Transferred Cluster of Differentiation 62L (CD62L) + Derived Lymphocytes [ Time Frame: 3 months ] Estimate the persistence of cells via e…	2014-02-01	Actual							2016-02-01	Actual	2016-02-29	Actual	2016-04-11	Actual
202345	ACTRN12611001136998 GPH 11/14 TrialTroveID-202345	Evaluation Of Chemotherapy Followed By Multivalent Dendritic Cell Vaccines And Ipilimumab For Stage IV Metastatic Melanoma	I/II	Completed	Oncology	Oncology: Melanoma	First line; Stage IV	Melanoma	Trialtrove	(Other Cooperative Group)	Sponsor	Cooperative Group					tumor lysate ipilimumab autologous dendritic cells (ID)	Immunostimulant CTLA4 antagonist; Immuno-oncology therapy; Immune checkpoint inhibitor Immunostimulant	cytotoxic T-lymphocyte associated protein 4	Immunostimulant, other Antiviral, anti-HIV; Anticancer, immunological Anticancer, immunological; Anticancer, vaccine	Biological > Protein > Antibody > Human monoclonal antibody; Biological > Protein > Antibody > Monoclonal antibody, other Biological > Vaccine > Anticancer, vaccine	KRN-7000 zoledronic acid fotemustine (IV) picibanil	Immunosuppressant; T cell stimulant; CD1D agonist Osteoclast inhibitor; Bisphosphonate; Bone resorption inhibitor DNA inhibitor Immunostimulant	CD1d molecule Unspecified Unspecified Not applicable	Immunomodulator, anti-infective; Anticancer, immunological Anticancer, other; Antiarthritic, other; Musculoskeletal; Osteoporosis treatment Anticancer, alkylating Anticancer, immunological	Natural product > Animal Small molecule > Synthetic small molecule Small molecule > Synthetic small molecule Natural product > Bacterial			To determine the overall response rates & the number of patients who respond to sequential therapy with chemotherapy followed by vaccine therapy and ipilimumab in patients with previously untreated stage IV metastatic melanoma.	Magnetic Resonance Imaging Overall response rate Response rate Time to progression	Efficacy > Imaging Efficacy > Clinical Response/Remission Efficacy > Clinical Response/Remission Efficacy > Disease Progression	Primary outcomes: Overall Response (OR) and Time To Progression (TTP) rates will be measured via CT-PET scan in accordance with RESIST Criteria Guidelines. A CT scan of head (at baseline but only repeated if initially positive or clinically indicated), chest, abdomen and pelvis will be performed pre-treatment, D44 and D163. Participants will undergo monthly clinical review for disease progression…	Immune Response Immunogenicity (other timeframe)	Efficacy > Clinical Response/Remission Efficacy > Immunological Response	Secondary outcoms: Laboratory correlates immune response to melanoma. Timepoint: 3 year follow-up following end of treatment.	2011-11-06	Actual	36	Anticipated	2014-11-05	Anticipated
202039	14-C-0053 140053 NCI-2014-02465 NCI-2019-00040 NCT02054104 TrialTroveID-202039	Adjuvant Tumor Lysate Vaccine and Iscomatrix With or Without Metronomic Oral Cyclophosphamide and Celecoxib in Patients With Malignancies Involving Lungs, Esophagus, Pleura, or Mediastinum	I/II	Terminated	Oncology	Oncology: Endometrial; Oncology: Esophageal; Oncology: Lung, Non-Small Cell; Oncology: Lung, Small Cell; Oncology: Melanoma; Oncology: Mesothelioma; Oncology: Metastatic Cancer; Oncology: Neuroendocrine; Oncology: Osteosarcoma; Oncology: Renal; Oncology: Soft Tissue Sarcoma; Oncology: Testicular; Oncology: Thymus	Adjuvant; Other mets; Pulmonary; Stage IV; Thymic carcinoma	Carcinoma, Endometrioid; Carcinoma, Non-Small-Cell Lung; Carcinoma, Renal Cell; Carcinoma, Small Cell; Endometrial Neoplasms; Esophageal Cancer; Esophageal Neoplasms; Ewing Sarcoma; Fibrosarcoma; Kidney Neoplasms; Leiomyosarcoma; Liposarcoma; Melanoma; Mesothelioma; Neoplasm Metastasis; Neoplasms, Mesothelial; Neuroendocrine Tumors; Osteosarcoma; Renal Cancer; Rhabdomyosarcoma; Sarcoma; Small Cel…	Trialtrove	National Institutes of Health/National Cancer Institute	Sponsor	Government					cyclophosphamide ISCOMATRIX celecoxib H1299 lysate vaccine	Immunosuppressant; DNA inhibitor Immunostimulant Cyclooxygenase 2 inhibitor Immunostimulant	Not applicable prostaglandin-endoperoxide synthase 2	Anticancer, alkylating; Immunosuppressant Immunostimulant, other; Vaccine adjuvant GI inflammatory/bowel disorders; Hypolipaemic/Antiatherosclerotic; Dermatological; Menstruation disorders; Antiarthritic, other; Analgesic, NSAID; Cognition enhancer Anticancer, immunological; Anticancer, vaccine; Immunostimulant, other	Small molecule > Synthetic small molecule Small molecule > Synthetic small molecule > Synthetic peptide Small molecule; Small molecule > Synthetic small molecule Biological > Vaccine > Anticancer, vaccine						CD14; CTAG1A; CTAG1B; ESCO1; GAGE7; PCYT1A	Diagnostic; Predictive; Predisposing; Prognostic	To study adjuvant tumor lysate vaccine and iscomatrix with or without metronomic oral cyclophosphamide and celecoxib in patients with malignancies involving lungs, esophagus, pleura, or mediastinum To examine if a tumor cell lysate vaccine could induce broad immunity to CG and oncofetal antigens, and to ascertain if metronomic cyclophosphamide and celecoxib (cy/cel) enhances vaccine-induced immun…	Immunogenicity	Safety/Toxicity > Adverse Drug Reactions	Primary Objectives: To assess the frequency of immunologic responses to CTAs in patients with thoracic malignancies following vaccinations with H1299 cell lysate/Iscomatrix(TM) vaccines alone in comparison to patients with thoracic malignancies following vaccinations with H1299 cell lysate/Iscomatrix vaccines in combination with metronomic cyclophosphamide and celecoxib. Primary Outcome Measures …	Recurrence	Efficacy > Clinical Response/Remission	Secondary Outcome Measures : Fold Change From Baseline of Intensity of Programmed Cell Death Protein 1(PD-1) Expression on Tregs [ Time Frame: one month after first 6 vaccinations ] The Mann=Whitney U test was used to compare the fold change of intensity of PD-1 expression on Tregs between the two groups. A decrease in the fold change is consistent with a better outcome. The difference, or the re…	2014-09-03	Actual							2015-06-03	Actual	2015-06-15	Actual	2018-09-26	Actual
200620	IVAC NCT02035956 RB_0004-01 RB_0004-01 IVAC TrialTroveID-200620	First-in-human Study Evaluating the Safety, Tolerability and Immunogenicity of i.n. Administration of a Personalized Vaccination With IVAC MUTANOME Vaccine w/o Initial Treatment With RBL001/RBL002 Vaccine in Patients With Advanced Melanoma	I	Completed	Oncology	Oncology: Melanoma	First line; Second line; Stage III; Stage IV	Melanoma	Trialtrove	BioNTech/BioNTech RNA Pharmaceuticals {Ribological} BioNTech	Sponsor Collaborator	Industry, all other pharma Industry, all other pharma	Germany Germany		Mainz Mainz	D-55131 D-55131	NT-0004	Immunostimulant; Immuno-oncology therapy	Unspecified	Anticancer, immunological; Anticancer, vaccine	Biological > Peptide > Recombinant peptide; Biological > Vaccine > Anticancer, vaccine; Biological > Vaccine > Recombinant vaccine	RBL-001 + RBL-002	Immunostimulant; Immuno-oncology therapy	Unspecified	Anticancer, immunological; Anticancer, vaccine	Biological > Protein > Recombinant protein; Biological > Vaccine > Anticancer, vaccine; Biological > Vaccine > Recombinant vaccine	BRAF	Diagnostic; Predictive; Predisposing; Prognostic	To evaluate the safety, tolerability, feasibility and immunogenicity of intra-nodal administration of a personalized vaccination with IVAC MUTANOME vaccine with or without initial treatment with RBL001/RBL002 vaccine in patients with advanced melanoma To determine safety of the novel RNA-based vaccine strategy and determine the number and function of vaccine-induced antigen-specific immune-respon…	Adverse Events Safety and Tolerability	Safety/Toxicity > Adverse Drug Reactions Safety/Toxicity > Safety/Tolerability	Primary Outcome Measures: Safety and tolerability of repetitive doses [ Time Frame: up to a maximum of 189 days ] Number of patients with adverse events, total number of adverse events	Immune Response Immunogenicity (other timeframe)	Efficacy > Clinical Response/Remission Efficacy > Immunological Response	Secondary Outcome Measures: Monitoring of vaccine-induced cellular immune response, [ Time Frame: 161 days ] Determination of pharmacodynamic activity	2013-12-01	Actual	25.56	Actual	2016-01-18	Actual	12.91	Actual	2017-02-14	Actual	2019-10-31	Actual	2017-07-05	Actual
[truncated: 341 more rows]
[truncated: 37 more columns]
